# Supplementary material for: (S)-4-Phenyl-2-(1,2,3,4-tetra­hydro­isoquinolin-3-yl)-1,3-thia­zole
Source: Acta Crystallogr Sect E Struct Rep Online. 2011 Dec 21;68(Pt 1):o176. doi: 10.1107/S1600536811052585 (PMC3254515; doi:10.1107/S1600536811052585)
Supplement: Supplementary file 1 [file e-68-0o176-sup1.cif]

##############################################################################
#                                                                            #
# This CIF contains the data in a paper accepted for publication in          #
# Acta Crystallographica Section E. It conforms to the requirements of       #
# Notes for Authors for Acta Crystallographica Section E, and has been       #
# peer reviewed under the auspices of the IUCr Commission on Journals.       #
#                                                                            #
# Full details of the Crystallographic Information File format               #
# are given in the paper "The Crystallographic Information File (CIF):       #
# a New Standard Archive File for Crystallography" by S. R. Hall, F. H.      #
# Allen and I. D. Brown [Acta Cryst. (1991), A47, 655-685].                  #
#                                                                            #
# The current version of the core CIF dictionary is obtainable from          #
# ftp://ftp.iucr.org/pub/cif_core.dic.                                       #
#                                                                            #
# Software is freely available for graphical display of the structure(s)     #
# in this CIF. For information consult the CIF software page                 #
# http://www.iucr.org/resources/cif/software.                                #
#                                                                            #
# This file may be used for bona fide research purposes within the           #
# scientific community so long as proper attribution is given to the journal # 
# article from which it was obtained.                                        #
#                                                                            #
##############################################################################
data_I
_audit_creation_method     SHELXL-97
_chemical_name_systematic
;
(<i>S</i>)-4-Phenyl-2-(1,2,3,4-tetrahydroisoquinolin-3-yl)-1,3-thiazole
;
_chemical_name_common     ?
_chemical_formula_moiety     'C18 H16 N2 S'
_chemical_formula_sum     'C18 H16 N2 S'
_chemical_formula_iupac     'C18 H16 N2 S'
_chemical_formula_weight     292.39
_chemical_melting_point     ?
_symmetry_cell_setting     trigonal
_symmetry_space_group_name_H-M     'P 32'
_symmetry_space_group_name_hall     'P 32'
loop_
    _symmetry_equiv_pos_as_xyz
    'x, y, z'
    '-y, x-y, z+2/3'
    '-x+y, -x, z+1/3'
_cell_length_a     16.2230(10)
_cell_length_b     16.2230(10)
_cell_length_c     4.8130(3)
_cell_angle_alpha     90.00
_cell_angle_beta     90.00
_cell_angle_gamma     120.00
_cell_volume     1097.00(10)
_cell_formula_units_Z     3
_cell_measurement_reflns_used     14735
_cell_measurement_theta_min     2.51
_cell_measurement_theta_max     28.40
_cell_measurement_temperature     173(2)
_exptl_crystal_description     needle
_exptl_crystal_colour     yellow
_exptl_crystal_size_max     0.20
_exptl_crystal_size_mid     0.10
_exptl_crystal_size_min     0.09
_exptl_crystal_density_diffrn     1.328
_exptl_crystal_density_meas     ?
_exptl_crystal_density_method     'not measured'
_exptl_crystal_F_000     462
_exptl_absorpt_coefficient_mu     0.216
_exptl_absorpt_correction_type     multi-scan
_exptl_absorpt_process_details     '(SADABS; Sheldrick, 2008)'
_exptl_absorpt_correction_T_min     0.9582
_exptl_absorpt_correction_T_max     0.9809
_exptl_special_details
;
Half sphere of data collected using the Bruker <i>SAINT</i> software package.
Crystal to detector distance = 30 mm; combination of \f and \w scans of 0.5\%,
60 s per \%, 2 iterations.
;
_diffrn_ambient_temperature     173(2)
_diffrn_radiation_type     MoK\a
_diffrn_radiation_wavelength     0.71073
_diffrn_radiation_source     'fine-focus sealed tube'
_diffrn_radiation_monochromator     graphite
_diffrn_measurement_device_type     'Bruker Kappa DUO APEXII'
_diffrn_measurement_method     '0.5\% \f scans and \w scans'
_diffrn_reflns_number     14735
_diffrn_reflns_av_R_equivalents     0.0295
_diffrn_reflns_av_sigmaI/netI     0.0282
_diffrn_reflns_theta_min     2.51
_diffrn_reflns_theta_max     28.40
_diffrn_reflns_theta_full     28.40
_diffrn_measured_fraction_theta_max     0.999
_diffrn_measured_fraction_theta_full     0.999
_diffrn_reflns_limit_h_min     -21
_diffrn_reflns_limit_h_max     21
_diffrn_reflns_limit_k_min     -21
_diffrn_reflns_limit_k_max     21
_diffrn_reflns_limit_l_min     -6
_diffrn_reflns_limit_l_max     6
_diffrn_standards_number     0
_diffrn_standards_interval_count     0
_diffrn_standards_interval_time     0
_diffrn_standards_decay_%     0
_refine_special_details
;
Refinement of <i>F</i>^2^ against ALL reflections. The weighted <i>R</i>-factor
<i>wR</i> and goodness of fit <i>S</i> are based on <i>F</i>^2^, conventional
<i>R</i>-factors <i>R</i> are based on <i>F</i>, with <i>F</i> set to zero for
negative <i>F</i>^2^. The threshold expression of <i>F</i>^2^ >
\s(<i>F</i>^2^) is used only for calculating <i>R</i>-factors(gt) <i>etc</i>.
and is not relevant to the choice of reflections for refinement.
<i>R</i>-factors based on <i>F</i>^2^ are statistically about twice as large
as those based on <i>F</i>, and <i>R</i>- factors based on ALL data will be
even larger.
;
_reflns_number_total     3676
_reflns_number_gt     3205
_reflns_threshold_expression     I>2sigma(I)
_refine_ls_structure_factor_coef     Fsqd
_refine_ls_matrix_type     full
_refine_ls_R_factor_all     0.0436
_refine_ls_R_factor_gt     0.0352
_refine_ls_wR_factor_gt     0.0811
_refine_ls_wR_factor_ref     0.0843
_refine_ls_goodness_of_fit_ref     1.034
_refine_ls_restrained_S_all     1.034
_refine_ls_number_reflns     3676
_refine_ls_number_parameters     194
_refine_ls_number_restraints     1
_refine_ls_hydrogen_treatment     mixed
_refine_ls_weighting_scheme     calc
_refine_ls_weighting_details
         'calc w=1/[\s^2^(Fo^2^)+(0.0433P)^2^+0.1159P] where P=(Fo^2^+2Fc^2^)/3'
_atom_sites_solution_hydrogens     geom
_atom_sites_solution_primary     direct
_atom_sites_solution_secondary     difmap
_refine_ls_shift/su_max     0.000
_refine_ls_shift/su_mean     0.000
_refine_diff_density_max     0.233
_refine_diff_density_min     -0.222
_refine_ls_extinction_method     none
_refine_ls_extinction_coef     0
_refine_ls_abs_structure_details     'Flack (1983), <b>1832 Friedel pairs</b>'
_refine_ls_abs_structure_Flack     -0.02(6)
loop_
    _atom_type_symbol
    _atom_type_description
    _atom_type_scat_dispersion_real
    _atom_type_scat_dispersion_imag
    _atom_type_scat_source
    'C' 'C' 0.0033 0.0016
                         'International Tables Vol C Tables 4.2.6.8 and 6.1.1.4'
    'H' 'H' 0.0000 0.0000
                         'International Tables Vol C Tables 4.2.6.8 and 6.1.1.4'
    'N' 'N' 0.0061 0.0033
                         'International Tables Vol C Tables 4.2.6.8 and 6.1.1.4'
    'S' 'S' 0.1246 0.1234
                         'International Tables Vol C Tables 4.2.6.8 and 6.1.1.4'
_computing_data_collection     'APEX2 (Bruker, 2006)'
_computing_cell_refinement     'SAINT (Bruker, 2006)'
_computing_data_reduction     'SAINT (Bruker, 2006)'
_computing_structure_solution     'SHELXS97 (Sheldrick, 2008)'
_computing_structure_refinement     'SHELXL97 (Sheldrick, 2008)'
_computing_molecular_graphics     'OLEX2 (Dolomanov <i>et al.</i>, 2009)'
_computing_publication_material     'SHELXL97 (Sheldrick, 2008)'
loop_
    _atom_site_type_symbol
    _atom_site_label
    _atom_site_fract_x
    _atom_site_fract_y
    _atom_site_fract_z
    _atom_site_U_iso_or_equiv
    _atom_site_adp_type
    _atom_site_calc_flag
    _atom_site_refinement_flags
    _atom_site_occupancy
    _atom_site_symmetry_multiplicity
    _atom_site_disorder_assembly
    _atom_site_disorder_group
    S S1 0.00297(4) 0.88075(3) 0.01223(14) 0.04813(15) Uani d . 1 1 . .
    N N1 -0.22129(10) 0.70793(10) 0.1094(3) 0.0316(3) Uani d . 1 1 . .
    H H1N -0.2357(14) 0.6647(15) -0.032(4) 0.036(5) Uiso d . 1 1 . .
    N N2 -0.01656(9) 0.71580(9) -0.0576(3) 0.0287(3) Uani d . 1 1 . .
    C C1 -0.30267(13) 0.67560(13) 0.2960(4) 0.0359(4) Uani d . 1 1 . .
    H H1A -0.3603 0.6569 0.1825 0.043 Uiso calc R 1 1 . .
    H H1B -0.2926 0.7298 0.4142 0.043 Uiso calc R 1 1 . .
    C C2 -0.32126(11) 0.59286(11) 0.4831(4) 0.0287(3) Uani d . 1 1 . .
    C C3 -0.40599(13) 0.54595(12) 0.6353(4) 0.0359(4) Uani d . 1 1 . .
    H H3 -0.4520 0.5655 0.6174 0.043 Uiso calc R 1 1 . .
    C C4 -0.42359(13) 0.47165(13) 0.8110(4) 0.0393(4) Uani d . 1 1 . .
    H H4 -0.4816 0.4402 0.9122 0.047 Uiso calc R 1 1 . .
    C C5 -0.35671(14) 0.44283(12) 0.8399(4) 0.0385(4) Uani d . 1 1 . .
    H H5 -0.3688 0.3915 0.9599 0.046 Uiso calc R 1 1 . .
    C C6 -0.27209(13) 0.48947(12) 0.6927(4) 0.0323(4) Uani d . 1 1 . .
    H H6 -0.2260 0.4702 0.7145 0.039 Uiso calc R 1 1 . .
    C C7 -0.25347(12) 0.56434(11) 0.5129(3) 0.0272(3) Uani d . 1 1 . .
    C C8 -0.16028(11) 0.61485(12) 0.3565(4) 0.0290(3) Uani d . 1 1 . .
    H H8A -0.1630 0.5759 0.1945 0.035 Uiso calc R 1 1 . .
    H H8B -0.1080 0.6222 0.4791 0.035 Uiso calc R 1 1 . .
    C C9 -0.13971(12) 0.71258(12) 0.2570(4) 0.0307(4) Uani d . 1 1 . .
    H H9 -0.1268 0.7538 0.4244 0.037 Uiso calc R 1 1 . .
    C C10 -0.05355(12) 0.75944(11) 0.0730(4) 0.0300(3) Uani d . 1 1 . .
    C C11 0.08088(13) 0.87065(13) -0.2040(4) 0.0388(4) Uani d . 1 1 . .
    H H11 0.1314 0.9222 -0.3007 0.047 Uiso calc R 1 1 . .
    C C12 0.06065(11) 0.77863(11) -0.2186(4) 0.0297(3) Uani d . 1 1 . .
    C C13 0.11195(12) 0.74191(12) -0.3839(4) 0.0304(4) Uani d . 1 1 . .
    C C14 0.08499(13) 0.64602(13) -0.3768(4) 0.0362(4) Uani d . 1 1 . .
    H H14 0.0336 0.6036 -0.2616 0.043 Uiso calc R 1 1 . .
    C C15 0.13257(14) 0.61174(14) -0.5369(5) 0.0433(4) Uani d . 1 1 . .
    H H15 0.1135 0.5460 -0.5304 0.052 Uiso calc R 1 1 . .
    C C16 0.20739(14) 0.67241(16) -0.7052(5) 0.0468(5) Uani d . 1 1 . .
    H H16 0.2398 0.6489 -0.8150 0.056 Uiso calc R 1 1 . .
    C C17 0.23454(16) 0.76791(16) -0.7122(5) 0.0506(5) Uani d . 1 1 . .
    H H17 0.2860 0.8102 -0.8275 0.061 Uiso calc R 1 1 . .
    C C18 0.18785(15) 0.80224(15) -0.5542(4) 0.0435(5) Uani d . 1 1 . .
    H H18 0.2076 0.8681 -0.5611 0.052 Uiso calc R 1 1 . .
loop_
    _atom_site_aniso_label
    _atom_site_aniso_U_11
    _atom_site_aniso_U_22
    _atom_site_aniso_U_33
    _atom_site_aniso_U_12
    _atom_site_aniso_U_13
    _atom_site_aniso_U_23
    S1 0.0455(3) 0.0274(2) 0.0703(3) 0.0174(2) 0.0198(3) 0.0061(2)
    N1 0.0336(7) 0.0316(7) 0.0329(8) 0.0188(6) 0.0027(6) -0.0008(6)
    N2 0.0263(7) 0.0257(7) 0.0299(7) 0.0099(6) 0.0002(6) 0.0010(6)
    C1 0.0344(9) 0.0346(9) 0.0433(10) 0.0208(8) 0.0042(8) 0.0016(8)
    C2 0.0280(8) 0.0268(8) 0.0284(8) 0.0116(7) -0.0020(7) -0.0058(7)
    C3 0.0294(8) 0.0337(9) 0.0423(10) 0.0141(7) 0.0030(8) -0.0054(8)
    C4 0.0344(9) 0.0319(9) 0.0413(10) 0.0088(7) 0.0103(8) -0.0014(8)
    C5 0.0463(11) 0.0280(8) 0.0348(10) 0.0138(8) 0.0055(8) 0.0025(7)
    C6 0.0372(9) 0.0299(8) 0.0300(9) 0.0169(7) -0.0014(7) -0.0031(7)
    C7 0.0291(8) 0.0255(7) 0.0243(8) 0.0117(6) -0.0010(6) -0.0058(6)
    C8 0.0303(8) 0.0295(8) 0.0290(8) 0.0163(7) 0.0008(7) -0.0004(7)
    C9 0.0321(8) 0.0278(8) 0.0314(9) 0.0143(7) 0.0012(7) -0.0026(7)
    C10 0.0293(8) 0.0241(8) 0.0332(9) 0.0106(6) -0.0004(7) 0.0027(7)
    C11 0.0307(9) 0.0323(9) 0.0492(11) 0.0127(7) 0.0090(8) 0.0062(8)
    C12 0.0246(7) 0.0282(8) 0.0324(9) 0.0102(6) -0.0018(7) 0.0026(7)
    C13 0.0259(7) 0.0331(8) 0.0292(9) 0.0126(7) -0.0028(7) 0.0006(7)
    C14 0.0316(9) 0.0334(9) 0.0422(10) 0.0152(7) 0.0045(8) 0.0038(8)
    C15 0.0432(10) 0.0385(10) 0.0516(12) 0.0230(9) 0.0000(9) -0.0032(9)
    C16 0.0408(10) 0.0552(12) 0.0475(12) 0.0263(10) 0.0019(9) -0.0101(10)
    C17 0.0432(11) 0.0513(12) 0.0493(13) 0.0177(10) 0.0186(10) 0.0060(10)
    C18 0.0424(10) 0.0369(10) 0.0456(11) 0.0157(8) 0.0133(9) 0.0078(9)
_geom_special_details
;
All e.s.d.'s (except the e.s.d. in the dihedral angle between two l.s. planes)
are estimated using the full covariance matrix. The cell e.s.d.'s are taken
into account individually in the estimation of e.s.d.'s in distances, angles
and torsion angles; correlations between e.s.d.'s in cell parameters are only
used when they are defined by crystal symmetry. An approximate (isotropic)
treatment of cell e.s.d.'s is used for estimating e.s.d.'s involving l.s.
planes.
;
loop_
    _geom_bond_atom_site_label_1
    _geom_bond_atom_site_label_2
    _geom_bond_site_symmetry_2
    _geom_bond_distance
    _geom_bond_publ_flag
    S1 C11 . 1.707(2) ?
    S1 C10 . 1.7306(17) ?
    N1 C1 . 1.460(2) ?
    N1 C9 . 1.470(2) ?
    N1 H1N . 0.92(2) ?
    N2 C10 . 1.297(2) ?
    N2 C12 . 1.390(2) ?
    C1 C2 . 1.516(2) ?
    C1 H1A . 0.9900 ?
    C1 H1B . 0.9900 ?
    C2 C7 . 1.397(2) ?
    C2 C3 . 1.400(2) ?
    C3 C4 . 1.380(3) ?
    C3 H3 . 0.9500 ?
    C4 C5 . 1.387(3) ?
    C4 H4 . 0.9500 ?
    C5 C6 . 1.386(3) ?
    C5 H5 . 0.9500 ?
    C6 C7 . 1.396(2) ?
    C6 H6 . 0.9500 ?
    C7 C8 . 1.512(2) ?
    C8 C9 . 1.525(2) ?
    C8 H8A . 0.9900 ?
    C8 H8B . 0.9900 ?
    C9 C10 . 1.501(2) ?
    C9 H9 . 1.0000 ?
    C11 C12 . 1.361(2) ?
    C11 H11 . 0.9500 ?
    C12 C13 . 1.475(2) ?
    C13 C14 . 1.390(2) ?
    C13 C18 . 1.393(3) ?
    C14 C15 . 1.389(3) ?
    C14 H14 . 0.9500 ?
    C15 C16 . 1.380(3) ?
    C15 H15 . 0.9500 ?
    C16 C17 . 1.383(3) ?
    C16 H16 . 0.9500 ?
    C17 C18 . 1.372(3) ?
    C17 H17 . 0.9500 ?
    C18 H18 . 0.9500 ?
loop_
    _geom_angle_atom_site_label_1
    _geom_angle_atom_site_label_2
    _geom_angle_atom_site_label_3
    _geom_angle_site_symmetry_1
    _geom_angle_site_symmetry_3
    _geom_angle
    _geom_angle_publ_flag
    C11 S1 C10 . . 89.46(9) ?
    C1 N1 C9 . . 110.51(13) ?
    C1 N1 H1N . . 110.0(13) ?
    C9 N1 H1N . . 106.0(13) ?
    C10 N2 C12 . . 111.30(14) ?
    N1 C1 C2 . . 115.29(14) ?
    N1 C1 H1A . . 108.5 ?
    C2 C1 H1A . . 108.5 ?
    N1 C1 H1B . . 108.5 ?
    C2 C1 H1B . . 108.5 ?
    H1A C1 H1B . . 107.5 ?
    C7 C2 C3 . . 119.19(16) ?
    C7 C2 C1 . . 120.86(14) ?
    C3 C2 C1 . . 119.92(15) ?
    C4 C3 C2 . . 120.90(17) ?
    C4 C3 H3 . . 119.5 ?
    C2 C3 H3 . . 119.5 ?
    C3 C4 C5 . . 120.06(17) ?
    C3 C4 H4 . . 120.0 ?
    C5 C4 H4 . . 120.0 ?
    C6 C5 C4 . . 119.54(17) ?
    C6 C5 H5 . . 120.2 ?
    C4 C5 H5 . . 120.2 ?
    C5 C6 C7 . . 121.10(17) ?
    C5 C6 H6 . . 119.5 ?
    C7 C6 H6 . . 119.5 ?
    C6 C7 C2 . . 119.21(15) ?
    C6 C7 C8 . . 120.20(15) ?
    C2 C7 C8 . . 120.58(15) ?
    C7 C8 C9 . . 111.08(13) ?
    C7 C8 H8A . . 109.4 ?
    C9 C8 H8A . . 109.4 ?
    C7 C8 H8B . . 109.4 ?
    C9 C8 H8B . . 109.4 ?
    H8A C8 H8B . . 108.0 ?
    N1 C9 C10 . . 109.12(13) ?
    N1 C9 C8 . . 112.02(13) ?
    C10 C9 C8 . . 112.09(13) ?
    N1 C9 H9 . . 107.8 ?
    C10 C9 H9 . . 107.8 ?
    C8 C9 H9 . . 107.8 ?
    N2 C10 C9 . . 125.27(15) ?
    N2 C10 S1 . . 114.34(13) ?
    C9 C10 S1 . . 120.36(12) ?
    C12 C11 S1 . . 110.66(14) ?
    C12 C11 H11 . . 124.7 ?
    S1 C11 H11 . . 124.7 ?
    C11 C12 N2 . . 114.22(16) ?
    C11 C12 C13 . . 126.56(16) ?
    N2 C12 C13 . . 119.21(14) ?
    C14 C13 C18 . . 118.28(17) ?
    C14 C13 C12 . . 120.88(16) ?
    C18 C13 C12 . . 120.83(16) ?
    C15 C14 C13 . . 120.51(17) ?
    C15 C14 H14 . . 119.7 ?
    C13 C14 H14 . . 119.7 ?
    C16 C15 C14 . . 120.46(19) ?
    C16 C15 H15 . . 119.8 ?
    C14 C15 H15 . . 119.8 ?
    C15 C16 C17 . . 119.16(19) ?
    C15 C16 H16 . . 120.4 ?
    C17 C16 H16 . . 120.4 ?
    C18 C17 C16 . . 120.65(19) ?
    C18 C17 H17 . . 119.7 ?
    C16 C17 H17 . . 119.7 ?
    C17 C18 C13 . . 120.93(19) ?
    C17 C18 H18 . . 119.5 ?
    C13 C18 H18 . . 119.5 ?
loop_
    _geom_torsion_atom_site_label_1
    _geom_torsion_atom_site_label_2
    _geom_torsion_atom_site_label_3
    _geom_torsion_atom_site_label_4
    _geom_torsion_site_symmetry_1
    _geom_torsion_site_symmetry_2
    _geom_torsion_site_symmetry_3
    _geom_torsion_site_symmetry_4
    _geom_torsion
    _geom_torsion_publ_flag
    C9 N1 C1 C2 . . . . -43.4(2) ?
    N1 C1 C2 C7 . . . . 12.8(2) ?
    N1 C1 C2 C3 . . . . -169.22(16) ?
    C7 C2 C3 C4 . . . . -0.7(3) ?
    C1 C2 C3 C4 . . . . -178.73(16) ?
    C2 C3 C4 C5 . . . . 0.3(3) ?
    C3 C4 C5 C6 . . . . 0.4(3) ?
    C4 C5 C6 C7 . . . . -0.8(3) ?
    C5 C6 C7 C2 . . . . 0.4(3) ?
    C5 C6 C7 C8 . . . . 179.40(16) ?
    C3 C2 C7 C6 . . . . 0.3(2) ?
    C1 C2 C7 C6 . . . . 178.32(16) ?
    C3 C2 C7 C8 . . . . -178.67(15) ?
    C1 C2 C7 C8 . . . . -0.6(2) ?
    C6 C7 C8 C9 . . . . -160.07(15) ?
    C2 C7 C8 C9 . . . . 18.9(2) ?
    C1 N1 C9 C10 . . . . -171.71(14) ?
    C1 N1 C9 C8 . . . . 63.57(18) ?
    C7 C8 C9 N1 . . . . -50.29(18) ?
    C7 C8 C9 C10 . . . . -173.34(13) ?
    C12 N2 C10 C9 . . . . 177.80(16) ?
    C12 N2 C10 S1 . . . . -0.32(18) ?
    N1 C9 C10 N2 . . . . -104.95(19) ?
    C8 C9 C10 N2 . . . . 19.7(2) ?
    N1 C9 C10 S1 . . . . 73.07(17) ?
    C8 C9 C10 S1 . . . . -162.25(13) ?
    C11 S1 C10 N2 . . . . 0.18(15) ?
    C11 S1 C10 C9 . . . . -178.05(15) ?
    C10 S1 C11 C12 . . . . 0.02(16) ?
    S1 C11 C12 N2 . . . . -0.2(2) ?
    S1 C11 C12 C13 . . . . 179.92(14) ?
    C10 N2 C12 C11 . . . . 0.3(2) ?
    C10 N2 C12 C13 . . . . -179.78(15) ?
    C11 C12 C13 C14 . . . . 178.82(19) ?
    N2 C12 C13 C14 . . . . -1.0(2) ?
    C11 C12 C13 C18 . . . . -2.1(3) ?
    N2 C12 C13 C18 . . . . 178.05(16) ?
    C18 C13 C14 C15 . . . . -0.3(3) ?
    C12 C13 C14 C15 . . . . 178.84(17) ?
    C13 C14 C15 C16 . . . . 0.0(3) ?
    C14 C15 C16 C17 . . . . 0.1(3) ?
    C15 C16 C17 C18 . . . . 0.0(3) ?
    C16 C17 C18 C13 . . . . -0.2(3) ?
    C14 C13 C18 C17 . . . . 0.4(3) ?
    C12 C13 C18 C17 . . . . -178.8(2) ?
loop_
    _geom_hbond_atom_site_label_D
    _geom_hbond_atom_site_label_H
    _geom_hbond_atom_site_label_A
    _geom_hbond_site_symmetry_A
    _geom_hbond_distance_DH
    _geom_hbond_distance_HA
    _geom_hbond_distance_DA
    _geom_hbond_angle_DHA
    C11 H11 N1 2_674 0.95 2.54 3.341(3) 142
data_global
_journal_date_recd_electronic     2011-09-07
_journal_date_accepted     2011-12-06
_journal_name_full     'Acta Crystallographica, Section E'
_journal_year     2012
_journal_volume     68
_journal_issue      1
_journal_page_first     o176
_journal_page_last     o176
_journal_paper_category     QO
_journal_paper_doi     10.1107/S1600536811052585
_journal_coeditor_code     GW2110
_publ_contact_author_name     'Glenn E. M. Maguire'
_publ_contact_author_address
;
School of Chemistry, University of KwaZulu-Natal, Durban 4000, South Africa
;
_publ_contact_author_email     'maguireg@ukzn.ac.za'
_publ_contact_author_fax     '031 260 3091'
_publ_contact_author_phone     '031 260 1113'
_publ_section_title
;
(<i>S</i>)-4-Phenyl-2-(1,2,3,4-tetrahydroisoquinolin-3-yl)-1,3-thiazole
;
loop_
    _publ_author_name
    _publ_author_footnote
    _publ_author_address
    'Pawar, Sunayna' .
;
School of Pharmacy and Pharmacology, University of KwaZulu-Natal, Durban 4000,
South Africa
;
    'Bhatt, Pralav' .
;
School of Chemistry, University of KwaZulu-Natal, Durban 4000, South Africa
;
    'Govender, Thavendran' .
;
School of Pharmacy and Pharmacology, University of KwaZulu-Natal, Durban 4000,
South Africa
;
    'Kruger, Hendrik G.' .
;
School of Chemistry, University of KwaZulu-Natal, Durban 4000, South Africa
;
    'Maguire, Glenn E. M.' .
;
School of Chemistry, University of KwaZulu-Natal, Durban 4000, South Africa
;
