# Supplementary material for: (S)-4-Phenyl-2-(1,2,3,4-tetra­hydro­isoquinolin-3-yl)-1,3-thia­zole
Source: Acta Crystallogr Sect E Struct Rep Online. 2011 Dec 21;68(Pt 1):o176. doi: 10.1107/S1600536811052585 (PMC3254515; doi:10.1107/S1600536811052585)
Supplement: Supplementary file 2 [file e-68-0o176-Isup2.hkl]

# 
# h,k,l, Fc-squared, Fo-squared, sigma(Fo-squared) and status flag 
# 
data_I
_shelx_title ' p32 in P3(2)' 
_shelx_refln_list_code          4 
_shelx_F_calc_maximum       88.12 
_exptl_crystal_F_000       462.00 
_reflns_d_resolution_high  0.7470 
 
loop_ 
 _symmetry_equiv_pos_as_xyz 
 'x, y, z' 
 '-y, x-y, z+2/3' 
 '-x+y, -x, z+1/3' 
 
_cell_length_a    16.2229 
_cell_length_b    16.2229 
_cell_length_c     4.8130 
_cell_angle_alpha  90.000 
_cell_angle_beta   90.000 
_cell_angle_gamma 120.000 
 
_shelx_F_squared_multiplier     1.000 
 
loop_ 
 _refln_index_h 
 _refln_index_k 
 _refln_index_l 
 _refln_F_squared_calc 
 _refln_F_squared_meas 
 _refln_F_squared_sigma 
 _refln_observed_status 
   0   0  -6      150.02      149.02      9.22 o 
  -1   1  -6       60.87       70.28      4.06 o 
   0   1  -6       17.97       21.97      3.15 o 
   1   1  -6       15.02       18.28      3.06 o 
  -3   2  -6       38.61       40.55      3.52 o 
  -2   2  -6        0.27       -1.07      2.79 o 
  -1   2  -6       69.29       76.47      4.20 o 
   0   2  -6       26.02       24.40      4.47 o 
   1   2  -6       69.90       68.89      3.99 o 
   2   2  -6        0.73       -0.43      2.65 o 
  -5   3  -6       31.96       37.49      4.22 o 
  -4   3  -6       72.33       75.46      4.13 o 
  -3   3  -6       49.17       53.62      3.80 o 
  -2   3  -6        4.83        5.76      2.81 o 
  -1   3  -6       18.16       19.26      3.13 o 
   0   3  -6       31.13       34.46      3.43 o 
   1   3  -6        2.58        4.86      2.68 o 
   2   3  -6        9.88        9.94      3.48 o 
   3   3  -6        3.65        0.85      3.70 o 
  -7   4  -6        0.66        2.26      3.64 o 
  -6   4  -6        9.58       10.88      3.93 o 
  -5   4  -6        0.35        0.39      2.70 o 
  -4   4  -6        1.23        3.35      2.74 o 
  -3   4  -6        2.47       -3.50      4.84 o 
  -2   4  -6       20.93       18.98      3.95 o 
  -1   4  -6       41.68       45.15      3.64 o 
   0   4  -6       11.36       14.08      3.45 o 
   1   4  -6        0.92       -0.34      2.58 o 
   2   4  -6        2.34        2.68      3.58 o 
   3   4  -6        2.10        1.02      3.84 o 
  -7   5  -6       15.46       13.44      4.19 o 
  -6   5  -6       17.23       18.33      4.13 o 
  -5   5  -6       16.50       13.97      3.46 o 
  -4   5  -6       18.85       15.54      3.11 o 
  -3   5  -6        3.70        5.53      5.07 o 
  -2   5  -6        8.02       11.54      3.81 o 
  -1   5  -6       34.21       40.71      4.63 o 
   0   5  -6        0.58        2.62      2.73 o 
   1   5  -6        4.33        0.16      3.84 o 
   2   5  -6        4.79        1.41      3.98 o 
  -7   6  -6        1.96        2.87      3.77 o 
  -6   6  -6        3.12        4.34      2.76 o 
  -5   6  -6        1.88        2.77      2.72 o 
  -4   6  -6        5.81        7.14      2.89 o 
  -3   6  -6        7.52        8.21      2.94 o 
  -2   6  -6        3.44        5.06      2.77 o 
  -1   6  -6       11.82       12.24      2.94 o 
   0   6  -6        8.53       12.02      4.19 o 
   1   6  -6        0.65       -0.87      5.31 o 
  -6   7  -6        7.01        6.65      2.86 o 
  -5   7  -6        2.57       -1.11      4.07 o 
  -4   7  -6        5.07        8.35      2.98 o 
  -3   7  -6       15.12       16.38      3.16 o 
  -2   7  -6       11.11       15.66      4.07 o 
  -1   7  -6        0.20        1.57      2.67 o 
  -1   1  -5        6.45        4.90      2.25 o 
   0   1  -5       29.00       29.52      2.73 o 
   1   1  -5      101.85       95.67      3.86 o 
  -3   2  -5       51.37       54.95      4.49 o 
  -2   2  -5      248.53      254.09      5.61 o 
  -1   2  -5       69.08       78.60      3.58 o 
   0   2  -5       21.17       19.99      2.83 o 
   1   2  -5        2.21        1.87      2.11 o 
   2   2  -5      118.18      127.80      4.15 o 
  -5   3  -5       72.54       70.41      4.82 o 
  -4   3  -5      108.24      111.17      3.96 o 
  -3   3  -5        8.65        9.80      2.34 o 
  -2   3  -5        4.49        3.46      2.93 o 
  -1   3  -5       92.13       97.27      3.92 o 
   0   3  -5       22.36       24.67      3.08 o 
   1   3  -5       17.85       22.60      2.48 o 
   2   3  -5       27.65       29.06      2.57 o 
   3   3  -5       31.48       29.70      3.17 o 
  -7   4  -5        7.84        6.37      2.71 o 
  -6   4  -5       15.60       17.84      3.60 o 
  -5   4  -5       18.63       14.97      2.34 o 
  -4   4  -5       95.52       81.82      3.64 o 
  -3   4  -5       60.86       64.48      3.69 o 
  -2   4  -5       41.84       39.58      2.98 o 
  -1   4  -5        5.19        6.46      2.46 o 
   0   4  -5       24.75       25.97      5.62 o 
   1   4  -5       54.03       55.43      3.01 o 
   2   4  -5       31.60       25.76      3.07 o 
   3   4  -5       22.58       25.57      3.09 o 
   4   4  -5        6.26        8.00      2.79 o 
  -9   5  -5       33.35       24.95      3.37 o 
  -8   5  -5       25.86       24.56      3.28 o 
  -7   5  -5        8.75        8.24      2.68 o 
  -6   5  -5        1.62       -1.21      1.73 o 
  -5   5  -5       31.92       27.48      2.33 o 
  -4   5  -5       29.86       25.30      2.71 o 
  -3   5  -5      108.51      110.00      4.66 o 
  -2   5  -5       16.49       12.24      2.47 o 
  -1   5  -5       58.35       60.81      3.23 o 
   0   5  -5       50.65       51.97      3.62 o 
   1   5  -5        6.23        3.50      3.26 o 
   2   5  -5       17.03       15.25      2.97 o 
   3   5  -5       38.79       38.41      3.83 o 
   4   5  -5       57.94       53.63      4.04 o 
   5   5  -5        2.53       -0.07      4.72 o 
 -11   6  -5        2.64       -2.58      2.88 o 
 -10   6  -5       11.17       17.77      3.26 o 
  -9   6  -5        5.15        5.56      2.88 o 
  -8   6  -5       15.30       15.30      3.18 o 
  -7   6  -5       17.43       11.82      4.61 o 
  -6   6  -5       14.65       15.02      2.57 o 
  -5   6  -5       30.29       28.78      2.42 o 
  -4   6  -5       17.96       23.70      3.49 o 
  -3   6  -5        6.43        5.39      2.28 o 
  -2   6  -5        9.38        7.31      2.74 o 
  -1   6  -5       54.71       62.50      3.96 o 
   0   6  -5       39.14       37.83      2.77 o 
   1   6  -5        3.80        2.68      3.34 o 
   2   6  -5       28.84       28.96      4.22 o 
   3   6  -5        7.91        5.24      5.05 o 
   4   6  -5       30.88       28.14      3.64 o 
   5   6  -5        4.92        1.27      3.62 o 
   6   6  -5       53.67       56.31      6.04 o 
 -13   7  -5       24.55       24.55      3.88 o 
 -12   7  -5        0.81        4.77      3.72 o 
 -11   7  -5       12.54       15.32      3.43 o 
 -10   7  -5       16.25       20.18      3.37 o 
  -9   7  -5       19.87       24.94      3.37 o 
  -8   7  -5        5.42        1.46      2.68 o 
  -7   7  -5        7.49        7.59      2.81 o 
  -6   7  -5        8.41        8.27      3.58 o 
  -5   7  -5        9.54       13.37      2.21 o 
  -4   7  -5       16.54       16.89      2.62 o 
  -3   7  -5        3.36        3.15      2.27 o 
  -2   7  -5       39.75       43.41      3.09 o 
  -1   7  -5       50.58       53.33      3.16 o 
   0   7  -5        7.44        9.60      3.59 o 
   1   7  -5       23.52       18.74      3.93 o 
   2   7  -5       35.83       35.82      9.06 o 
   3   7  -5       22.56       22.55      5.23 o 
   4   7  -5       48.95       44.39      4.72 o 
   5   7  -5        9.04        6.69      3.34 o 
   6   7  -5        8.76       10.00      3.56 o 
 -13   8  -5       11.05        8.72      3.51 o 
 -12   8  -5       15.54       20.58      3.78 o 
 -11   8  -5        8.64       14.69      3.34 o 
 -10   8  -5        8.96       12.42      3.30 o 
  -9   8  -5        6.09       15.28      3.18 o 
  -8   8  -5       16.76       17.55      3.16 o 
  -7   8  -5        4.35        3.01      2.30 o 
  -6   8  -5       24.45       23.45      2.52 o 
  -5   8  -5       64.12       53.98      3.08 o 
  -4   8  -5      126.40      122.97      6.02 o 
  -3   8  -5       35.87       38.88      3.05 o 
  -2   8  -5        4.80        1.78      2.26 o 
  -1   8  -5       11.62       14.99      8.40 o 
   0   8  -5        1.42        2.11      3.33 o 
   1   8  -5       16.47       23.21      4.22 o 
   2   8  -5        7.58        8.67      6.79 o 
   3   8  -5       20.27       19.30      7.70 o 
   4   8  -5       25.44       33.17      5.01 o 
   5   8  -5        2.28        3.44      3.31 o 
 -13   9  -5       22.15       19.72      5.37 o 
 -12   9  -5        5.60        7.98      3.36 o 
 -11   9  -5       18.67       16.45      3.60 o 
 -10   9  -5        1.98        1.38      2.93 o 
  -9   9  -5        9.15        7.06      3.08 o 
  -8   9  -5        1.01        0.21      2.09 o 
  -7   9  -5       35.70       36.89      2.85 o 
  -6   9  -5       20.20       16.60      2.45 o 
  -5   9  -5       24.78       27.17      2.71 o 
  -4   9  -5       16.97       16.56      2.45 o 
  -3   9  -5       52.50       51.77      3.46 o 
  -2   9  -5        3.09        0.90      2.31 o 
  -1   9  -5        9.93        5.60      5.02 o 
   0   9  -5       56.49       57.92      5.22 o 
   1   9  -5       11.36       15.49      4.20 o 
   2   9  -5       12.72       15.46      4.16 o 
   3   9  -5       23.98       24.47      4.70 o 
   4   9  -5       29.36       28.28      6.83 o 
 -13  10  -5       23.18       23.34      5.00 o 
 -12  10  -5        5.39        5.66      3.36 o 
 -11  10  -5        2.44        0.48      2.66 o 
 -10  10  -5       19.00       16.51      3.08 o 
  -9  10  -5       16.74       12.08      2.95 o 
  -8  10  -5        3.87        3.61      2.17 o 
  -7  10  -5       49.59       55.09      3.07 o 
  -6  10  -5        8.11        5.61      2.19 o 
  -5  10  -5        9.21       10.50      2.27 o 
  -4  10  -5       25.70       28.64      3.53 o 
  -3  10  -5        4.89        6.57      2.38 o 
  -2  10  -5        1.17        0.37      3.02 o 
  -1  10  -5       24.22       23.99      3.66 o 
   0  10  -5        2.97        1.40      3.73 o 
   1  10  -5       20.44       24.16      4.56 o 
   2  10  -5       13.07       12.24      4.34 o 
   3  10  -5       31.24       31.57      5.00 o 
 -12  11  -5       24.32       30.57      3.70 o 
 -11  11  -5       42.79       51.18      3.92 o 
 -10  11  -5        3.16        2.20      2.85 o 
  -9  11  -5       65.77       70.06      3.73 o 
  -8  11  -5       11.83       10.68      2.35 o 
  -7  11  -5        5.31        7.82      2.37 o 
  -6  11  -5       33.56       36.88      4.67 o 
  -5  11  -5       47.39       56.15      3.37 o 
  -4  11  -5       13.12       17.00      2.51 o 
  -3  11  -5        4.31        2.87      2.16 o 
  -2  11  -5       28.52       36.24      4.09 o 
  -1  11  -5        6.48        3.74      3.28 o 
   0  11  -5       17.68       19.64      4.26 o 
   1  11  -5        9.37       11.06      4.32 o 
 -11  12  -5       24.89       22.85      3.45 o 
 -10  12  -5       32.46       26.22      2.84 o 
  -9  12  -5       23.88       26.03      2.84 o 
  -8  12  -5       61.59       79.97      3.60 o 
  -7  12  -5       53.18       54.33      3.27 o 
  -6  12  -5       14.80       12.58      2.53 o 
  -5  12  -5        2.93        3.53      2.28 o 
  -4  12  -5        0.22        2.38      2.26 o 
  -3  12  -5        0.55        1.45      2.24 o 
  -2  12  -5        9.67       10.89      3.59 o 
  -1  12  -5        9.71       15.19      3.76 o 
 -10  13  -5        7.37        7.97      7.16 o 
  -9  13  -5        3.57        3.76      2.41 o 
  -8  13  -5        9.39        9.27      2.58 o 
  -7  13  -5        1.40        4.69      2.40 o 
  -6  13  -5        9.49        9.50      2.53 o 
  -5  13  -5       11.68       14.89      2.65 o 
  -4  13  -5       23.10       27.49      2.93 o 
  -3  13  -5        6.65        8.53      3.18 o 
  -1   1  -4       77.95       81.31      2.57 o 
   0   1  -4       33.97       33.17      1.66 o 
   1   1  -4      135.09      140.13      3.12 o 
  -3   2  -4        0.91        1.17      1.28 o 
  -2   2  -4       60.42       62.93      2.17 o 
  -1   2  -4       53.06       56.50      1.85 o 
   0   2  -4       68.55       70.64      2.03 o 
   1   2  -4       74.77       81.69      2.38 o 
   2   2  -4      125.15      134.21      2.95 o 
  -5   3  -4        7.52        9.68      2.13 o 
  -4   3  -4      141.04      142.03      2.87 o 
  -3   3  -4       92.13       90.86      2.55 o 
  -2   3  -4       32.48       35.89      2.19 o 
  -1   3  -4      124.82      137.11      3.05 o 
   0   3  -4      194.44      205.14      3.78 o 
   1   3  -4       94.39       98.24      2.35 o 
   2   3  -4       48.15       50.33      2.68 o 
   3   3  -4       98.12      103.98      3.24 o 
  -7   4  -4      213.91      210.93      4.87 o 
  -6   4  -4      105.06      105.64      3.65 o 
  -5   4  -4       22.06       22.09      2.23 o 
  -4   4  -4      137.10      133.32      2.89 o 
  -3   4  -4       12.74       13.24      1.54 o 
  -2   4  -4       15.43       18.24      2.59 o 
  -1   4  -4       13.04       12.91      1.54 o 
   0   4  -4       46.31       49.40      1.98 o 
   1   4  -4       22.78       22.50      2.14 o 
   2   4  -4      119.21      114.18      3.57 o 
   3   4  -4       70.36       65.65      7.59 o 
   4   4  -4       29.85       33.20      2.46 o 
  -9   5  -4       38.89       40.10      3.06 o 
  -8   5  -4       72.87       71.60      3.37 o 
  -7   5  -4      103.87       99.45      4.37 o 
  -6   5  -4      210.02      208.44      7.82 o 
  -5   5  -4       70.07       75.16      2.90 o 
  -4   5  -4       46.37       48.57      3.30 o 
  -3   5  -4      188.41      181.56      4.36 o 
  -2   5  -4       66.02       68.22      3.00 o 
  -1   5  -4       57.16       64.74      2.77 o 
   0   5  -4       88.56       94.69      3.29 o 
   1   5  -4       91.72       97.64      3.60 o 
   2   5  -4       40.06       42.54      2.64 o 
   3   5  -4      148.19      147.24      4.23 o 
   4   5  -4       36.20       38.46      2.99 o 
   5   5  -4       54.37       54.97      3.85 o 
 -11   6  -4       42.27       47.21      3.11 o 
 -10   6  -4      198.49      188.47      5.15 o 
  -9   6  -4       38.80       35.73      2.91 o 
  -8   6  -4       12.31       11.72      3.16 o 
  -7   6  -4      148.59      143.66      4.24 o 
  -6   6  -4      112.16      104.62      3.64 o 
  -5   6  -4       13.09       13.85      2.08 o 
  -4   6  -4      241.20      245.65      4.40 o 
  -3   6  -4       31.76       32.31      2.22 o 
  -2   6  -4      254.33      264.08      4.60 o 
  -1   6  -4       48.27       48.64      2.22 o 
   0   6  -4      124.23      127.48      4.52 o 
   1   6  -4      106.79      110.77      4.65 o 
   2   6  -4       19.11       21.47      2.48 o 
   3   6  -4      246.92      248.43      5.36 o 
   4   6  -4       24.12       25.79      2.50 o 
   5   6  -4       32.99       33.92      3.18 o 
   6   6  -4       20.04       20.97      3.01 o 
 -13   7  -4       18.60       17.11      2.72 o 
 -12   7  -4       15.90       21.89      2.71 o 
 -11   7  -4       73.06       79.90      3.86 o 
 -10   7  -4        4.49        2.66      2.30 o 
  -9   7  -4       11.00        9.92      2.34 o 
  -8   7  -4       66.43       65.01      5.78 o 
  -7   7  -4       53.56       49.99      3.23 o 
  -6   7  -4        1.52        1.99      1.44 o 
  -5   7  -4       79.01       81.31      2.69 o 
  -4   7  -4       88.11       90.37      2.83 o 
  -3   7  -4       11.16       11.83      1.74 o 
  -2   7  -4      186.47      183.26      3.60 o 
  -1   7  -4      196.92      184.92      4.52 o 
   0   7  -4       32.28       32.61      2.91 o 
   1   7  -4       31.20       34.45      2.72 o 
   2   7  -4       14.97       18.71      3.66 o 
   3   7  -4      143.87      143.44      4.65 o 
   4   7  -4        3.32        4.25      2.19 o 
   5   7  -4       25.70       23.24      3.02 o 
   6   7  -4        3.21        1.53      2.57 o 
   7   7  -4       12.91       10.81      2.68 o 
 -15   8  -4        7.25        9.48      2.82 o 
 -14   8  -4       24.84       22.65      3.22 o 
 -13   8  -4       10.38        8.24      2.79 o 
 -12   8  -4       13.82        8.93      2.70 o 
 -11   8  -4       27.91       26.57      3.02 o 
 -10   8  -4      102.09       97.29      4.11 o 
  -9   8  -4        1.08        0.90      2.20 o 
  -8   8  -4        7.39        7.26      2.30 o 
  -7   8  -4       40.76       39.29      2.78 o 
  -6   8  -4       29.23       29.87      2.97 o 
  -5   8  -4       21.84       20.63      2.24 o 
  -4   8  -4      103.62       95.26      3.32 o 
  -3   8  -4      128.89      130.89      3.67 o 
  -2   8  -4      182.29      190.80      3.74 o 
  -1   8  -4       33.71       36.36      2.77 o 
   0   8  -4       15.05       14.26      2.37 o 
   1   8  -4       65.31       62.05      4.89 o 
   2   8  -4        1.46       -0.42      2.17 o 
   3   8  -4      116.12      111.45      4.52 o 
   4   8  -4      120.77      113.09      4.48 o 
   5   8  -4       64.11       67.27      6.73 o 
   6   8  -4       13.39        9.31      2.92 o 
   7   8  -4        9.85        9.08      3.09 o 
   8   8  -4        9.89       10.79      2.94 o 
 -17   9  -4       14.55       27.50      8.07 o 
 -16   9  -4        6.67       10.95      2.89 o 
 -15   9  -4       15.08       23.60      3.38 o 
 -14   9  -4       33.39       43.36      4.72 o 
 -13   9  -4       10.08       10.44      2.88 o 
 -12   9  -4       48.96       49.34      3.62 o 
 -11   9  -4       64.93       75.07      4.46 o 
 -10   9  -4       32.68       37.03      3.15 o 
  -9   9  -4       67.02       69.18      3.62 o 
  -8   9  -4       22.01       20.30      2.65 o 
  -7   9  -4       18.56       15.90      1.96 o 
  -6   9  -4       97.98       97.92      3.13 o 
  -5   9  -4       50.83       50.41      2.92 o 
  -4   9  -4      101.93      108.09      5.00 o 
  -3   9  -4       54.45       63.14      2.67 o 
  -2   9  -4       21.23       25.29      2.68 o 
  -1   9  -4        1.07        1.98      2.48 o 
   0   9  -4       23.25       20.58      2.69 o 
   1   9  -4       29.60       28.66      3.09 o 
   2   9  -4       26.41       25.81      2.93 o 
   3   9  -4       13.00       16.48      2.80 o 
   4   9  -4       66.28       74.45      4.37 o 
   5   9  -4       51.93       55.18      3.47 o 
   6   9  -4        5.74        6.58      2.98 o 
   7   9  -4        8.44       10.82      3.26 o 
   8   9  -4        0.79       -5.93      5.93 o 
 -16  10  -4       18.96       20.47      3.51 o 
 -15  10  -4       13.73       18.19      3.62 o 
 -14  10  -4       61.48       66.83      4.67 o 
 -13  10  -4       19.87       22.33      3.24 o 
 -12  10  -4       15.92       17.11      3.43 o 
 -11  10  -4       73.61       66.42      3.84 o 
 -10  10  -4      180.85      185.21      5.35 o 
  -9  10  -4       74.53       74.20      4.87 o 
  -8  10  -4       46.57       42.02      2.48 o 
  -7  10  -4       50.64       45.40      2.53 o 
  -6  10  -4        4.33        3.43      1.86 o 
  -5  10  -4       30.02       27.58      2.28 o 
  -4  10  -4       84.17       85.10      3.03 o 
  -3  10  -4        5.56        4.60      1.81 o 
  -2  10  -4       12.47       13.52      1.92 o 
  -1  10  -4        3.54        3.31      2.41 o 
   0  10  -4        0.32        0.07      2.31 o 
   1  10  -4      218.29      228.79      8.66 o 
   2  10  -4       20.80       20.27      3.04 o 
   3  10  -4        2.93        6.59      2.74 o 
   4  10  -4       46.32       55.50      3.90 o 
   5  10  -4       24.92       31.03      3.60 o 
   6  10  -4       12.73       15.53      3.35 o 
 -16  11  -4       13.92       14.45      3.26 o 
 -15  11  -4       14.28       15.05      3.28 o 
 -14  11  -4        0.50       -0.20      2.75 o 
 -13  11  -4       25.03       28.73      3.34 o 
 -12  11  -4       31.89       32.66      3.36 o 
 -11  11  -4        2.30       -0.64      2.47 o 
 -10  11  -4        9.94       15.84      2.77 o 
  -9  11  -4        6.96       10.38      2.63 o 
  -8  11  -4       32.52       33.68      2.68 o 
  -7  11  -4       60.69       55.01      2.81 o 
  -6  11  -4       45.39       49.98      2.71 o 
  -5  11  -4      112.31      114.36      3.62 o 
  -4  11  -4       51.62       48.99      3.47 o 
  -3  11  -4        1.47        1.82      1.87 o 
  -2  11  -4       83.21       81.99      3.10 o 
  -1  11  -4       32.07       31.96      3.03 o 
   0  11  -4       26.91       28.54      3.17 o 
   1  11  -4      108.80      105.57      4.49 o 
   2  11  -4        2.19        3.36      2.66 o 
   3  11  -4       76.98       74.39      4.36 o 
   4  11  -4       32.76       39.95      3.67 o 
   5  11  -4        0.37        1.72      3.08 o 
 -16  12  -4        7.32        7.42      3.19 o 
 -15  12  -4       10.60       16.71      3.63 o 
 -14  12  -4        7.62        9.51      3.09 o 
 -13  12  -4       17.53       18.58      3.51 o 
 -12  12  -4       32.82       25.18      3.42 o 
 -11  12  -4       19.80       21.62      3.34 o 
 -10  12  -4      135.18      141.89      4.99 o 
  -9  12  -4       96.39       95.75      3.52 o 
  -8  12  -4       23.88       35.91      3.01 o 
  -7  12  -4       10.24        8.54      2.18 o 
  -6  12  -4       19.61       19.29      2.36 o 
  -5  12  -4       17.30       19.32      2.36 o 
  -4  12  -4      132.53      134.37      3.97 o 
  -3  12  -4       41.22       31.74      2.57 o 
  -2  12  -4       33.82       33.69      2.57 o 
  -1  12  -4        1.37        2.60      2.62 o 
   0  12  -4        7.20        3.08      2.64 o 
   1  12  -4       60.94       64.73      3.97 o 
   2  12  -4       63.73       75.91      4.60 o 
   3  12  -4        5.67        2.26      2.97 o 
   4  12  -4        2.18        1.30      2.93 o 
 -15  13  -4        2.56        4.66      3.01 o 
 -14  13  -4        6.57        9.49      3.05 o 
 -13  13  -4       43.55       51.96      3.95 o 
 -12  13  -4       92.60       84.11      4.36 o 
 -11  13  -4       49.37       48.60      3.72 o 
 -10  13  -4       44.09       45.72      2.95 o 
  -9  13  -4       88.89      103.56      3.75 o 
  -8  13  -4        9.43       10.32      2.27 o 
  -7  13  -4        1.59       -0.31      2.06 o 
  -6  13  -4       50.66       52.53      3.50 o 
  -5  13  -4       75.94       76.16      3.34 o 
  -4  13  -4        7.86        7.11      2.22 o 
  -3  13  -4        8.86       14.22      3.23 o 
  -2  13  -4       26.89       29.00      2.63 o 
  -1  13  -4        4.91        2.60      2.75 o 
   0  13  -4       20.50       20.51      3.26 o 
   1  13  -4       29.12       33.54      3.65 o 
   2  13  -4       13.07       17.82      3.32 o 
   3  13  -4       23.21       22.72      7.74 o 
 -15  14  -4       16.77       17.74      3.40 o 
 -14  14  -4        6.66        7.14      3.04 o 
 -13  14  -4      124.92      131.92      5.21 o 
 -12  14  -4        8.43        3.84      2.85 o 
 -11  14  -4       17.58       22.33      3.24 o 
 -10  14  -4        6.94        3.43      2.25 o 
  -9  14  -4       24.46       21.10      3.34 o 
  -8  14  -4       22.88       27.30      2.70 o 
  -7  14  -4       38.21       45.01      4.34 o 
  -6  14  -4       15.70       20.96      2.57 o 
  -5  14  -4       26.65       20.39      3.01 o 
  -4  14  -4        9.68        5.93      2.30 o 
  -3  14  -4       27.00       26.28      3.47 o 
  -2  14  -4       17.82       10.72      2.47 o 
  -1  14  -4        9.78        8.80      2.96 o 
   0  14  -4        3.49        5.35      3.41 o 
   1  14  -4       41.59       46.51      4.10 o 
 -14  15  -4        0.12       -2.34      2.81 o 
 -13  15  -4        3.23        5.39      2.97 o 
 -12  15  -4        7.69        8.95      3.56 o 
 -11  15  -4        1.39        2.72      2.30 o 
 -10  15  -4       22.87       19.29      2.74 o 
  -9  15  -4       43.64       46.89      3.22 o 
  -8  15  -4       16.68       21.41      2.73 o 
  -7  15  -4        2.27        2.59      2.29 o 
  -6  15  -4       16.52       21.01      2.68 o 
  -5  15  -4       44.80       42.74      3.09 o 
  -4  15  -4        2.37        3.45      2.33 o 
  -3  15  -4       13.50       13.89      2.71 o 
  -2  15  -4       43.97       52.59      3.31 o 
  -1  15  -4       26.10       27.47      3.62 o 
 -12  16  -4        5.60        6.44      2.54 o 
 -11  16  -4       16.04       18.86      2.75 o 
 -10  16  -4        4.71        2.98      2.49 o 
  -9  16  -4        4.67        5.55      2.45 o 
  -8  16  -4        1.05       -0.46      2.45 o 
  -7  16  -4       10.09       15.06      2.71 o 
  -6  16  -4       21.29       26.34      2.94 o 
  -5  16  -4       10.97        7.33      2.59 o 
  -4  16  -4       37.34       49.54      3.50 o 
  -3  16  -4       21.02       26.35      5.68 o 
  -9  17  -4        4.13        4.28      5.43 o 
  -8  17  -4       15.97       14.16      5.68 o 
   0   0  -3      201.51      200.00      3.50 o 
  -1   1  -3       61.50       55.38      1.28 o 
   0   1  -3      473.19      490.51      3.52 o 
   1   1  -3      226.82      236.27      2.26 o 
  -3   2  -3        3.54        3.60      1.03 o 
  -2   2  -3       29.58       32.94      1.30 o 
  -1   2  -3       52.78       57.28      1.60 o 
   0   2  -3       19.62       21.48      1.39 o 
   1   2  -3       30.02       32.34      1.57 o 
   2   2  -3      335.35      358.81      4.29 o 
  -5   3  -3      378.72      405.08      6.74 o 
  -4   3  -3      468.03      484.01      4.60 o 
  -3   3  -3      243.58      262.92      3.66 o 
  -2   3  -3      139.35      156.50      2.36 o 
  -1   3  -3      199.05      206.15      2.66 o 
   0   3  -3      136.46      152.79      2.83 o 
   1   3  -3      204.85      214.50      3.35 o 
   2   3  -3       45.48       44.06      1.93 o 
   3   3  -3      283.41      282.93      4.33 o 
  -7   4  -3       34.31       36.95      2.02 o 
  -6   4  -3       97.14       92.88      2.37 o 
  -5   4  -3      169.57      171.44      2.81 o 
  -4   4  -3       35.28       36.77      1.81 o 
  -3   4  -3        0.41        0.31      0.94 o 
  -2   4  -3      167.53      178.73      2.82 o 
  -1   4  -3       58.38       63.01      1.64 o 
   0   4  -3       97.64      104.35      2.61 o 
   1   4  -3      139.65      138.73      3.05 o 
   2   4  -3       47.71       44.37      2.01 o 
   3   4  -3      140.85      137.00      3.79 o 
   4   4  -3       43.98       46.12      2.25 o 
  -9   5  -3       84.65       83.52      3.31 o 
  -8   5  -3       65.87       70.48      3.73 o 
  -7   5  -3       36.95       37.48      2.27 o 
  -6   5  -3       93.64       99.11      2.43 o 
  -5   5  -3      110.68      118.44      3.24 o 
  -4   5  -3      134.93      139.98      2.96 o 
  -3   5  -3      320.14      327.31      3.63 o 
  -2   5  -3      418.24      426.76      4.20 o 
  -1   5  -3      261.83      272.35      4.60 o 
   0   5  -3        3.63        4.59      1.35 o 
   1   5  -3       89.99       99.56      2.85 o 
   2   5  -3      634.34      651.90      6.92 o 
   3   5  -3      776.04      749.14      7.74 o 
   4   5  -3      641.81      625.03      7.16 o 
   5   5  -3       54.97       56.99      5.14 o 
 -11   6  -3       66.14       67.70      2.98 o 
 -10   6  -3      253.67      248.82      4.56 o 
  -9   6  -3       40.32       38.00      2.10 o 
  -8   6  -3      169.63      172.70      3.35 o 
  -7   6  -3       11.31       15.62      1.87 o 
  -6   6  -3       95.86       96.98      3.43 o 
  -5   6  -3       23.59       27.55      1.80 o 
  -4   6  -3       58.98       56.09      2.13 o 
  -3   6  -3      267.22      258.37      3.31 o 
  -2   6  -3      392.09      384.78      7.23 o 
  -1   6  -3        2.30        2.25      1.38 o 
   0   6  -3       41.05       41.26      4.01 o 
   1   6  -3       64.11       61.10      2.43 o 
   2   6  -3      108.74      114.19      3.24 o 
   3   6  -3      351.63      350.95      5.29 o 
   4   6  -3      103.26       96.15      3.23 o 
   5   6  -3      112.09      110.91      3.98 o 
   6   6  -3      116.33      121.05      3.85 o 
 -13   7  -3       50.53       45.87      2.82 o 
 -12   7  -3       64.28       60.78      2.95 o 
 -11   7  -3      201.39      209.71      5.66 o 
 -10   7  -3      128.13      138.02      3.80 o 
  -9   7  -3      504.43      492.21      6.46 o 
  -8   7  -3       33.68       36.86      2.27 o 
  -7   7  -3      197.78      190.45      3.90 o 
  -6   7  -3      433.22      426.32      5.46 o 
  -5   7  -3      235.84      240.67      3.96 o 
  -4   7  -3        0.86        1.44      1.26 o 
  -3   7  -3      150.09      148.13      2.68 o 
  -2   7  -3      139.16      139.41      2.57 o 
  -1   7  -3      226.10      227.01      4.00 o 
   0   7  -3      195.17      193.79      3.86 o 
   1   7  -3      335.37      339.22      5.14 o 
   2   7  -3      244.94      232.07      5.08 o 
   3   7  -3       69.38       64.50      2.80 o 
   4   7  -3      159.33      165.82      6.39 o 
   5   7  -3       32.77       38.02      2.65 o 
   6   7  -3       10.91        8.97      2.19 o 
   7   7  -3       74.17       69.00      3.89 o 
 -15   8  -3       15.42       12.75      2.58 o 
 -14   8  -3        8.33       10.04      2.72 o 
 -13   8  -3        8.94       11.73      2.32 o 
 -12   8  -3        1.55       -0.82      1.91 o 
 -11   8  -3        6.19        5.91      1.99 o 
 -10   8  -3       40.28       35.34      2.71 o 
  -9   8  -3      203.38      203.36      4.25 o 
  -8   8  -3      813.33      794.47      8.35 o 
  -7   8  -3       32.11       30.24      2.14 o 
  -6   8  -3      372.31      368.61      5.67 o 
  -5   8  -3       31.01       25.72      1.76 o 
  -4   8  -3      112.91      107.36      2.77 o 
  -3   8  -3       38.34       38.54      1.91 o 
  -2   8  -3      177.35      179.76      2.99 o 
  -1   8  -3      107.50       98.68      3.03 o 
   0   8  -3      282.21      282.80      4.80 o 
   1   8  -3      348.36      345.84      5.44 o 
   2   8  -3       56.16       53.68      2.67 o 
   3   8  -3       30.87       27.87      2.52 o 
   4   8  -3       45.66       52.31      2.90 o 
   5   8  -3       12.47       13.05      2.33 o 
   6   8  -3       46.24       53.79      3.55 o 
   7   8  -3       10.74        9.62      2.44 o 
   8   8  -3       36.74       42.86      3.25 o 
 -17   9  -3       26.16       22.87      3.34 o 
 -16   9  -3       82.49       96.56      4.11 o 
 -15   9  -3       20.01       15.52      2.61 o 
 -14   9  -3       48.43       52.99      4.10 o 
 -13   9  -3       47.05       54.21      4.82 o 
 -12   9  -3      231.90      232.72      5.03 o 
 -11   9  -3       36.83       41.16      2.86 o 
 -10   9  -3      489.49      502.33     10.26 o 
  -9   9  -3      172.88      179.96      4.16 o 
  -8   9  -3       90.89       89.31      2.46 o 
  -7   9  -3       13.76       14.25      2.14 o 
  -6   9  -3      289.97      286.57      5.26 o 
  -5   9  -3       21.45       23.98      2.33 o 
  -4   9  -3      174.47      177.54      3.54 o 
  -3   9  -3      177.07      172.59      3.47 o 
  -2   9  -3      498.08      485.39      5.71 o 
  -1   9  -3      317.06      323.08      5.17 o 
   0   9  -3       39.24       36.65      3.74 o 
   1   9  -3       75.17       76.61      3.18 o 
   2   9  -3        1.33        1.39      1.91 o 
   3   9  -3       11.86       18.24      2.29 o 
   4   9  -3       14.96       18.17      2.46 o 
   5   9  -3       69.35       76.15      3.52 o 
   6   9  -3       12.46        9.21      2.49 o 
   7   9  -3        3.45        5.94      2.48 o 
   8   9  -3       12.72       18.38      2.89 o 
   9   9  -3       50.73       64.90      4.28 o 
 -19  10  -3        7.84        4.55      2.87 o 
 -18  10  -3       18.60       21.24      3.10 o 
 -17  10  -3        0.28        1.88      2.52 o 
 -16  10  -3       10.47       11.34      2.66 o 
 -15  10  -3        4.02        3.54      2.38 o 
 -14  10  -3       34.75       36.86      4.56 o 
 -13  10  -3      179.72      184.20      4.80 o 
 -12  10  -3      152.98      150.91      4.37 o 
 -11  10  -3      107.14      113.19      3.74 o 
 -10  10  -3       50.86       53.98      2.31 o 
  -9  10  -3      172.42      159.41      3.99 o 
  -8  10  -3      105.75      107.88      4.27 o 
  -7  10  -3       29.53       28.35      2.61 o 
  -6  10  -3       49.07       50.83      2.97 o 
  -5  10  -3       83.19       95.04      2.96 o 
  -4  10  -3        2.03        1.01      1.59 o 
  -3  10  -3       72.35       82.77      2.71 o 
  -2  10  -3      107.20      102.67      2.75 o 
  -1  10  -3       27.36       29.89      1.78 o 
   0  10  -3       22.90       22.65      2.31 o 
   1  10  -3      149.14      147.44      5.02 o 
   2  10  -3       20.63       20.91      2.44 o 
   3  10  -3       35.86       33.59      2.78 o 
   4  10  -3       99.78      100.65      3.89 o 
   5  10  -3       13.09       17.82      3.03 o 
   6  10  -3       18.25       15.89      2.74 o 
   7  10  -3       17.99       18.41      2.83 o 
   8  10  -3       98.52       95.75      6.20 o 
   9  10  -3        0.03       -2.86      2.86 o 
 -19  11  -3        3.90        6.65      2.80 o 
 -18  11  -3       39.69       44.55      3.62 o 
 -17  11  -3        7.75        5.13      2.59 o 
 -16  11  -3       33.06       37.95      3.16 o 
 -15  11  -3        2.70       -0.36      1.76 o 
 -14  11  -3        9.17       11.51      1.86 o 
 -13  11  -3       95.76       99.75      3.71 o 
 -12  11  -3       27.18       24.42      2.01 o 
 -11  11  -3       14.83       14.64      1.93 o 
 -10  11  -3      117.05      103.63      3.77 o 
  -9  11  -3       63.63       68.99      3.85 o 
  -8  11  -3        1.83        1.16      1.99 o 
  -7  11  -3      190.87      190.78      4.66 o 
  -6  11  -3      176.61      189.76      4.36 o 
  -5  11  -3      317.88      317.25      5.01 o 
  -4  11  -3      116.87      116.00      3.34 o 
  -3  11  -3      203.19      194.85      4.01 o 
  -2  11  -3        7.88       12.09      1.84 o 
  -1  11  -3      114.54      123.82      3.10 o 
   0  11  -3       54.98       57.96      2.38 o 
   1  11  -3        7.19        4.98      2.47 o 
   2  11  -3       17.78       15.63      2.48 o 
   3  11  -3       47.84       45.07      3.12 o 
   4  11  -3       74.58       80.71      3.74 o 
   5  11  -3       54.37       62.58      5.25 o 
   6  11  -3       15.94       25.84      3.02 o 
   7  11  -3        7.72        6.04      2.78 o 
   8  11  -3       14.39       14.56      3.93 o 
 -19  12  -3        3.54        0.91      6.42 o 
 -18  12  -3        0.87       -2.15      2.50 o 
 -17  12  -3        4.71        8.95      2.75 o 
 -16  12  -3        1.17        2.51      1.98 o 
 -15  12  -3       17.92       25.25      2.30 o 
 -14  12  -3       19.88       20.73      2.48 o 
 -13  12  -3       65.44       61.90      2.68 o 
 -12  12  -3       33.22       37.38      2.47 o 
 -11  12  -3        9.60       12.45      2.01 o 
 -10  12  -3       83.02       74.87      3.61 o 
  -9  12  -3       52.34       53.51      3.19 o 
  -8  12  -3        5.13        7.33      2.21 o 
  -7  12  -3        4.97        8.04      1.86 o 
  -6  12  -3      131.45      132.13      3.64 o 
  -5  12  -3      152.25      156.46      5.99 o 
  -4  12  -3       12.87       15.51      2.05 o 
  -3  12  -3       24.03       19.30      2.09 o 
  -2  12  -3      207.19      206.95      4.35 o 
  -1  12  -3       75.47       68.56      2.92 o 
   0  12  -3       28.66       33.47      2.82 o 
   1  12  -3        7.77        8.94      1.86 o 
   2  12  -3       21.08       21.98      2.19 o 
   3  12  -3       33.01       33.41      3.00 o 
   4  12  -3        4.88        5.42      2.60 o 
   5  12  -3        5.33        6.18      2.66 o 
   6  12  -3       25.85       25.39      3.27 o 
   7  12  -3       36.00       39.44      8.73 o 
 -18  13  -3       21.57       25.80      2.97 o 
 -17  13  -3       27.50       35.54      2.73 o 
 -16  13  -3       46.10       46.71      2.86 o 
 -15  13  -3       21.26       26.67      2.42 o 
 -14  13  -3       19.36       14.46      2.26 o 
 -13  13  -3        8.81        9.70      2.07 o 
 -12  13  -3       26.71       34.28      3.15 o 
 -11  13  -3       51.89       52.08      3.47 o 
 -10  13  -3       30.04       31.71      2.90 o 
  -9  13  -3       28.57       25.84      2.72 o 
  -8  13  -3       28.01       34.59      2.45 o 
  -7  13  -3       16.29       16.90      2.17 o 
  -6  13  -3       61.64       60.85      2.85 o 
  -5  13  -3        1.11        0.51      1.83 o 
  -4  13  -3        7.16       10.13      2.04 o 
  -3  13  -3      220.37      215.08      5.64 o 
  -2  13  -3        0.01       -1.59      1.82 o 
  -1  13  -3       75.02       75.07      3.09 o 
   0  13  -3       17.11       16.73      2.73 o 
   1  13  -3       66.69       68.34      4.20 o 
   2  13  -3       40.95       50.10      3.31 o 
   3  13  -3        0.54       -0.10      2.06 o 
   4  13  -3       29.47       36.14      3.94 o 
   5  13  -3       19.21       29.63      3.37 o 
 -18  14  -3        7.12        5.87      3.64 o 
 -17  14  -3       33.61       40.12      3.11 o 
 -16  14  -3        2.52       -0.72      2.52 o 
 -15  14  -3        3.80        7.78      2.57 o 
 -14  14  -3        0.14        0.29      2.02 o 
 -13  14  -3       16.07       14.08      2.80 o 
 -12  14  -3       13.39       14.36      2.79 o 
 -11  14  -3       22.42       21.14      2.90 o 
 -10  14  -3       41.49       42.58      3.24 o 
  -9  14  -3       33.40       39.23      3.19 o 
  -8  14  -3        8.51        5.74      2.17 o 
  -7  14  -3       16.83       16.17      2.26 o 
  -6  14  -3        5.81        2.72      1.93 o 
  -5  14  -3       19.99       29.47      4.64 o 
  -4  14  -3      101.82      114.04      3.71 o 
  -3  14  -3       60.23       60.95      3.01 o 
  -2  14  -3       55.80       57.04      4.90 o 
  -1  14  -3       35.12       37.50      3.67 o 
   0  14  -3       16.77       21.35      2.55 o 
   1  14  -3       17.63       17.72      2.68 o 
   2  14  -3       61.28       60.81      3.66 o 
   3  14  -3        0.53       -1.53      2.29 o 
   4  14  -3       25.19       26.94      5.06 o 
 -17  15  -3       32.86       39.05      4.20 o 
 -16  15  -3       31.06       32.68      3.29 o 
 -15  15  -3       21.68       24.90      3.02 o 
 -14  15  -3        3.33        9.92      3.38 o 
 -13  15  -3       36.37       41.66      9.02 o 
 -12  15  -3        9.57        6.89      3.38 o 
 -11  15  -3        0.70       -1.39      2.68 o 
 -10  15  -3        2.71       -1.16      2.76 o 
  -9  15  -3       11.39        9.39      2.89 o 
  -8  15  -3       56.42       61.76      3.14 o 
  -7  15  -3       48.62       49.91      2.96 o 
  -6  15  -3       21.90       28.60      2.60 o 
  -5  15  -3       20.69       24.16      2.59 o 
  -4  15  -3       58.38       69.07      4.02 o 
  -3  15  -3       33.48       36.89      2.90 o 
  -2  15  -3        7.74        5.33      2.47 o 
  -1  15  -3        4.48        3.83      2.54 o 
   0  15  -3        2.42        5.26      2.67 o 
   1  15  -3       86.81      101.07      4.94 o 
   2  15  -3       51.61       59.21      4.86 o 
 -17  16  -3       30.29       35.58      3.53 o 
 -16  16  -3       18.77       16.69      4.08 o 
 -15  16  -3       43.10       57.62      6.25 o 
 -14  16  -3       22.19       32.16      4.20 o 
 -13  16  -3       17.12       21.81      3.79 o 
 -12  16  -3        5.09        4.64      3.26 o 
 -11  16  -3       65.87       62.43      4.53 o 
 -10  16  -3        9.07       18.09      2.92 o 
  -9  16  -3       68.06       82.38      4.01 o 
  -8  16  -3       73.59       79.21      3.98 o 
  -7  16  -3       29.52       22.29      2.92 o 
  -6  16  -3        0.69        1.05      2.34 o 
  -5  16  -3       17.25       18.68      2.89 o 
  -4  16  -3       16.65       15.77      2.97 o 
  -3  16  -3        8.99       15.10      2.82 o 
  -2  16  -3       44.46       51.73      3.62 o 
  -1  16  -3       13.84       12.16      3.41 o 
   0  16  -3       21.58       26.88      3.29 o 
   1  16  -3       17.70       18.13      3.26 o 
 -16  17  -3        9.21       10.05      4.83 o 
 -15  17  -3       32.41       35.53      4.48 o 
 -14  17  -3       18.72       23.50      3.98 o 
 -13  17  -3        6.38        4.76      3.29 o 
 -12  17  -3       45.02       59.56      7.19 o 
 -11  17  -3       10.31        5.61      2.72 o 
 -10  17  -3       68.66       92.07      4.36 o 
  -9  17  -3        0.11       -0.28      2.50 o 
  -8  17  -3        1.35        2.27      2.55 o 
  -7  17  -3        7.22        6.27      3.67 o 
  -6  17  -3       12.02       14.14      4.40 o 
  -5  17  -3       12.74       15.51      3.92 o 
  -4  17  -3       16.31       11.91      4.55 o 
  -3  17  -3        2.27        4.35      2.82 o 
  -2  17  -3       78.05       93.07      4.54 o 
  -1  17  -3       39.40       43.65      4.44 o 
 -14  18  -3       27.41       39.24      4.56 o 
 -13  18  -3        1.02        1.23      3.40 o 
 -12  18  -3       16.35       17.84      3.14 o 
 -11  18  -3       11.82       17.61      3.11 o 
 -10  18  -3       78.86       83.55      4.32 o 
  -9  18  -3        9.22       11.62      2.94 o 
  -8  18  -3       13.07       21.58      3.45 o 
  -7  18  -3        3.78        2.06      2.75 o 
  -6  18  -3        0.34        1.19      2.72 o 
  -5  18  -3       73.37       71.57      4.26 o 
  -4  18  -3      100.99       98.83      5.34 o 
 -11  19  -3        3.87        0.27      2.70 o 
 -10  19  -3       16.33       14.60      3.18 o 
  -9  19  -3       11.45       14.91      3.17 o 
  -8  19  -3        1.60        0.06      2.77 o 
  -1   1  -2       84.91       88.60      1.24 o 
   0   1  -2       21.68       23.58      0.75 o 
   1   1  -2       71.47       64.19      1.69 o 
  -3   2  -2       46.96       45.56      2.14 o 
  -2   2  -2      487.96      483.72      3.86 o 
  -1   2  -2      923.94      909.53      5.75 o 
   0   2  -2       90.52       96.19      2.49 o 
   1   2  -2        1.94        2.40      1.01 o 
   2   2  -2      545.02      563.54      5.57 o 
  -5   3  -2       16.59       17.98      1.37 o 
  -4   3  -2     1165.20     1207.41      8.88 o 
  -3   3  -2     2561.61     2716.86     15.79 o 
  -2   3  -2      265.36      280.66      4.06 o 
  -1   3  -2       84.49       82.27      1.89 o 
   0   3  -2      438.07      477.91      4.54 o 
   1   3  -2      235.25      247.74      3.29 o 
   2   3  -2     1822.76     1926.02     13.35 o 
   3   3  -2      444.40      448.09      4.92 o 
  -7   4  -2       65.12       59.41      2.08 o 
  -6   4  -2     1000.70     1028.15     10.46 o 
  -5   4  -2      173.89      206.83      2.90 o 
  -4   4  -2      224.16      214.12      3.17 o 
  -3   4  -2      560.29      622.79      5.52 o 
  -2   4  -2      489.84      548.08      4.29 o 
  -1   4  -2      321.23      366.26      5.46 o 
   0   4  -2      104.70      111.96      2.65 o 
   1   4  -2     1377.53     1446.62     10.69 o 
   2   4  -2      338.65      380.30      5.58 o 
   3   4  -2      506.64      559.79      6.67 o 
   4   4  -2      140.37      125.80      2.98 o 
  -9   5  -2       95.69       89.59      2.78 o 
  -8   5  -2      254.82      229.70      3.78 o 
  -7   5  -2       13.62       18.35      1.97 o 
  -6   5  -2      249.26      275.38      3.45 o 
  -5   5  -2     1185.37     1232.48      9.81 o 
  -4   5  -2      131.43      128.07      3.45 o 
  -3   5  -2      645.95      703.07      6.05 o 
  -2   5  -2      112.00      118.86      1.96 o 
  -1   5  -2      236.13      266.06      3.55 o 
   0   5  -2     1341.29     1379.25     10.39 o 
   1   5  -2     1793.63     1783.66     12.96 o 
   2   5  -2      104.34      114.22      2.81 o 
   3   5  -2       48.86       56.79      2.66 o 
   4   5  -2      481.67      509.58      5.97 o 
   5   5  -2      255.54      240.43      4.25 o 
 -11   6  -2        2.20        2.22      1.62 o 
 -10   6  -2      307.14      298.09      4.72 o 
  -9   6  -2      172.42      162.97      3.73 o 
  -8   6  -2       13.08       17.52      1.50 o 
  -7   6  -2       16.25       18.34      1.59 o 
  -6   6  -2      254.58      266.55      3.90 o 
  -5   6  -2      275.46      286.72      3.73 o 
  -4   6  -2     1316.85     1401.75     10.46 o 
  -3   6  -2      897.58      987.98      7.88 o 
  -2   6  -2      382.36      409.60      3.85 o 
  -1   6  -2      111.35      114.34      2.61 o 
   0   6  -2     1154.77     1207.27      9.72 o 
   1   6  -2      903.98      911.46      8.14 o 
   2   6  -2      130.64      132.08      3.06 o 
   3   6  -2       64.11       78.27      2.56 o 
   4   6  -2       74.00       75.31      2.68 o 
   5   6  -2      785.63      781.67      8.22 o 
   6   6  -2       76.22       72.36      2.87 o 
 -13   7  -2      231.17      232.34      3.74 o 
 -12   7  -2      160.62      164.50      4.68 o 
 -11   7  -2      330.34      299.01      6.51 o 
 -10   7  -2      139.71      132.27      3.79 o 
  -9   7  -2      284.03      282.29      4.48 o 
  -8   7  -2      110.12      120.94      3.04 o 
  -7   7  -2      177.01      196.10      3.53 o 
  -6   7  -2      588.19      582.13      5.10 o 
  -5   7  -2      293.49      275.94      3.88 o 
  -4   7  -2      990.93     1011.89      8.24 o 
  -3   7  -2      506.74      495.11      4.22 o 
  -2   7  -2      105.48      105.85      2.99 o 
  -1   7  -2       15.55       13.41      1.52 o 
   0   7  -2       93.98       92.96      2.66 o 
   1   7  -2       29.85       30.29      1.90 o 
   2   7  -2       35.04       38.10      2.64 o 
   3   7  -2      165.02      160.72      3.66 o 
   4   7  -2      913.01      889.98     10.33 o 
   5   7  -2       26.94       27.81      3.33 o 
   6   7  -2       46.00       44.29      3.10 o 
   7   7  -2       45.47       41.41      2.12 o 
 -15   8  -2       38.97       41.61      2.28 o 
 -14   8  -2      214.93      210.70      3.85 o 
 -13   8  -2      692.28      661.95      8.55 o 
 -12   8  -2       32.80       31.65      1.81 o 
 -11   8  -2       74.78       71.57      2.81 o 
 -10   8  -2       46.67       42.09      1.68 o 
  -9   8  -2       89.01       83.31      2.20 o 
  -8   8  -2       20.97       24.25      1.43 o 
  -7   8  -2      377.96      358.67      4.06 o 
  -6   8  -2      142.75      152.59      2.92 o 
  -5   8  -2      240.69      236.14      3.28 o 
  -4   8  -2      189.58      186.19      2.95 o 
  -3   8  -2      215.00      217.81      2.82 o 
  -2   8  -2       94.41       94.32      2.19 o 
  -1   8  -2      105.01      111.46      2.22 o 
   0   8  -2      166.99      171.75      3.54 o 
   1   8  -2      178.06      188.24      3.82 o 
   2   8  -2      921.55      912.48      8.94 o 
   3   8  -2      553.39      536.68      6.73 o 
   4   8  -2       19.53       22.69      2.16 o 
   5   8  -2       31.61       34.77      2.50 o 
   6   8  -2       31.36       30.04      2.22 o 
   7   8  -2       93.04       90.78      2.94 o 
   8   8  -2       27.28       23.62      2.31 o 
 -17   9  -2       37.06       38.69      2.71 o 
 -16   9  -2        7.63        8.25      2.69 o 
 -15   9  -2       74.99       80.79      3.96 o 
 -14   9  -2       94.22       96.02      3.53 o 
 -13   9  -2      252.77      252.43      4.08 o 
 -12   9  -2       46.80       46.00      2.37 o 
 -11   9  -2       74.81       68.53      2.25 o 
 -10   9  -2      305.57      306.50      6.13 o 
  -9   9  -2      122.75      125.84      2.72 o 
  -8   9  -2      329.20      335.55      4.14 o 
  -7   9  -2      782.76      791.98      6.70 o 
  -6   9  -2      530.08      540.18      5.40 o 
  -5   9  -2      190.97      205.70      3.66 o 
  -4   9  -2       14.13       16.26      1.28 o 
  -3   9  -2       27.05       29.77      1.46 o 
  -2   9  -2      113.81      108.88      2.46 o 
  -1   9  -2        7.90        7.41      1.29 o 
   0   9  -2       20.76       21.95      1.48 o 
   1   9  -2      121.91      112.26      2.96 o 
   2   9  -2      317.80      299.09      4.01 o 
   3   9  -2       34.61       35.80      1.86 o 
   4   9  -2      137.59      139.58      3.16 o 
   5   9  -2       25.91       25.22      2.22 o 
   6   9  -2       63.90       60.36      2.57 o 
   7   9  -2       26.21       25.62      2.41 o 
   8   9  -2        0.98        0.69      2.25 o 
   9   9  -2       44.20       44.80      3.28 o 
 -19  10  -2        5.49        5.63      2.64 o 
 -18  10  -2       29.07       25.76      2.98 o 
 -17  10  -2       49.79       50.10      2.76 o 
 -16  10  -2       30.65       31.85      2.31 o 
 -15  10  -2       37.29       35.47      2.29 o 
 -14  10  -2       26.82       32.18      2.26 o 
 -13  10  -2       71.79       61.72      2.42 o 
 -12  10  -2       84.88       82.00      2.57 o 
 -11  10  -2      195.11      190.92      3.52 o 
 -10  10  -2       17.68       18.75      2.15 o 
  -9  10  -2      387.70      371.59      4.59 o 
  -8  10  -2       82.47       86.34      2.45 o 
  -7  10  -2      268.54      250.28      3.78 o 
  -6  10  -2      133.55      133.74      3.87 o 
  -5  10  -2      160.31      168.56      3.14 o 
  -4  10  -2      149.96      160.67      2.78 o 
  -3  10  -2      212.60      199.38      3.33 o 
  -2  10  -2      234.31      229.29      3.74 o 
  -1  10  -2       44.48       42.29      1.93 o 
   0  10  -2       67.08       70.02      2.28 o 
   1  10  -2       16.24       16.40      1.64 o 
   2  10  -2      126.26      123.06      3.46 o 
   3  10  -2       13.45       10.71      1.69 o 
   4  10  -2       54.86       61.21      2.56 o 
   5  10  -2       59.25       55.75      2.58 o 
   6  10  -2       70.57       71.51      2.85 o 
   7  10  -2       33.83       40.18      2.59 o 
   8  10  -2       76.45       77.70      3.24 o 
   9  10  -2       43.78       49.80      3.66 o 
  10  10  -2       64.73       72.25      4.68 o 
 -20  11  -2       34.43       36.21      3.23 o 
 -19  11  -2       36.22       39.17      3.12 o 
 -18  11  -2       19.10       21.15      2.64 o 
 -17  11  -2       34.12       27.72      2.66 o 
 -16  11  -2        6.09        8.06      2.12 o 
 -15  11  -2        4.97        2.91      1.94 o 
 -14  11  -2       27.54       24.33      2.24 o 
 -13  11  -2       53.04       51.15      2.33 o 
 -12  11  -2       67.68       66.50      2.49 o 
 -11  11  -2      128.34      121.13      3.59 o 
 -10  11  -2      513.36      498.77      5.95 o 
  -9  11  -2      138.47      137.68      3.09 o 
  -8  11  -2      295.54      286.41      4.70 o 
  -7  11  -2        2.45        4.19      1.41 o 
  -6  11  -2      335.39      328.63      5.22 o 
  -5  11  -2      167.73      170.30      2.96 o 
  -4  11  -2      179.81      187.05      3.39 o 
  -3  11  -2      414.34      398.69      4.87 o 
  -2  11  -2      280.31      272.42      4.08 o 
  -1  11  -2       51.16       50.36      2.17 o 
   0  11  -2       80.04       86.44      2.66 o 
   1  11  -2       78.92       82.18      2.69 o 
   2  11  -2      113.46      115.55      3.11 o 
   3  11  -2        0.65       -1.21      1.61 o 
   4  11  -2       22.06       26.29      2.19 o 
   5  11  -2       59.01       64.55      2.84 o 
   6  11  -2       17.84       16.11      2.20 o 
   7  11  -2       15.74       19.86      2.65 o 
   8  11  -2       27.94       30.08      2.99 o 
   9  11  -2       28.94       26.02      3.80 o 
 -20  12  -2       88.52       93.88      4.19 o 
 -19  12  -2       50.70       51.17      4.02 o 
 -18  12  -2       15.65       15.12      2.50 o 
 -17  12  -2        9.37        6.62      2.30 o 
 -16  12  -2       34.54       32.05      2.66 o 
 -15  12  -2        3.51        1.92      1.98 o 
 -14  12  -2       59.38       61.47      2.90 o 
 -13  12  -2      116.22      108.07      3.45 o 
 -12  12  -2      156.21      146.18      3.80 o 
 -11  12  -2       90.25       98.14      2.83 o 
 -10  12  -2      184.63      170.41      3.49 o 
  -9  12  -2       97.63       93.85      3.16 o 
  -8  12  -2       51.34       51.17      2.51 o 
  -7  12  -2      165.57      170.71      3.77 o 
  -6  12  -2      280.05      276.71      5.12 o 
  -5  12  -2      334.10      328.57      4.60 o 
  -4  12  -2       33.70       29.77      1.95 o 
  -3  12  -2      132.20      135.42      3.21 o 
  -2  12  -2       31.24       25.09      1.87 o 
  -1  12  -2      101.39       95.46      3.20 o 
   0  12  -2       40.45       41.00      4.29 o 
   1  12  -2       11.00       11.11      1.97 o 
   2  12  -2        0.98        2.91      2.33 o 
   3  12  -2       32.78       35.49      2.77 o 
   4  12  -2       63.99       67.60      3.20 o 
   5  12  -2       46.47       47.08      3.03 o 
   6  12  -2       33.38       37.39      3.01 o 
   7  12  -2        4.22        3.87      2.43 o 
   8  12  -2       18.80       27.15      3.05 o 
 -20  13  -2        9.11       10.46      2.72 o 
 -19  13  -2       18.62       19.59      2.84 o 
 -18  13  -2       11.94       13.93      2.63 o 
 -17  13  -2       48.26       48.74      5.26 o 
 -16  13  -2       16.58       14.92      2.49 o 
 -15  13  -2       11.80       12.29      2.24 o 
 -14  13  -2       42.77       40.68      2.73 o 
 -13  13  -2      101.45       94.06      4.54 o 
 -12  13  -2       21.87       24.37      2.38 o 
 -11  13  -2       30.71       29.01      2.35 o 
 -10  13  -2       13.47        9.22      2.39 o 
  -9  13  -2        3.61        2.82      2.09 o 
  -8  13  -2      216.46      217.02      5.05 o 
  -7  13  -2       42.78       38.15      3.14 o 
  -6  13  -2      149.56      146.38      4.26 o 
  -5  13  -2      251.59      254.53      4.69 o 
  -4  13  -2       28.45       23.64      2.13 o 
  -3  13  -2       27.87       36.97      2.48 o 
  -2  13  -2       59.97       53.28      2.71 o 
  -1  13  -2        9.05       13.15      2.11 o 
   0  13  -2       24.67       25.89      2.36 o 
   1  13  -2      265.32      248.55      7.85 o 
   2  13  -2       34.89       26.14      2.52 o 
   3  13  -2       19.49       19.71      2.49 o 
   4  13  -2       59.20       61.36      3.30 o 
   5  13  -2       31.27       35.07      2.99 o 
   6  13  -2        1.22        4.57      2.49 o 
   7  13  -2       18.20       14.75      2.90 o 
 -20  14  -2       38.13       45.21      3.47 o 
 -19  14  -2       14.37       18.52      2.89 o 
 -18  14  -2       77.33       80.16      3.86 o 
 -17  14  -2      176.75      195.50      5.15 o 
 -16  14  -2       65.87       63.77      3.34 o 
 -15  14  -2      131.58      131.75      4.15 o 
 -14  14  -2        7.89        6.57      2.54 o 
 -13  14  -2        1.44        3.89      2.02 o 
 -12  14  -2       43.30       34.37      3.05 o 
 -11  14  -2       35.10       31.57      2.97 o 
 -10  14  -2       58.40       57.10      3.85 o 
  -9  14  -2       16.26       16.12      2.86 o 
  -8  14  -2      138.38      141.15      5.23 o 
  -7  14  -2      182.24      181.66      6.55 o 
  -6  14  -2       16.46       14.72      2.32 o 
  -5  14  -2      205.89      185.45      6.27 o 
  -4  14  -2       25.23       23.72      2.30 o 
  -3  14  -2       54.81       48.22      2.80 o 
  -2  14  -2      122.68      121.30      3.80 o 
  -1  14  -2      166.31      164.35      5.23 o 
   0  14  -2       19.85       20.40      2.92 o 
   1  14  -2      140.20      135.80      4.14 o 
   2  14  -2        8.18        9.52      3.66 o 
   3  14  -2       45.88       40.79      3.06 o 
   4  14  -2       35.89       39.34      3.15 o 
   5  14  -2       13.22       10.25      2.71 o 
   6  14  -2       36.60       43.61      3.42 o 
 -19  15  -2        0.42        0.78      2.41 o 
 -18  15  -2        2.71        1.63      2.47 o 
 -17  15  -2       30.81       39.22      3.09 o 
 -16  15  -2       68.57       71.18      3.54 o 
 -15  15  -2       10.81       11.51      2.37 o 
 -14  15  -2        3.90        4.68      2.20 o 
 -13  15  -2        6.81        5.91      2.59 o 
 -12  15  -2       32.23       28.44      3.04 o 
 -11  15  -2        8.45        5.45      2.76 o 
 -10  15  -2       15.79       13.53      3.40 o 
  -9  15  -2       30.96       43.04      3.91 o 
  -8  15  -2        2.39        5.35      2.25 o 
  -7  15  -2        6.93        7.22      2.25 o 
  -6  15  -2       19.18       21.48      2.58 o 
  -5  15  -2       50.96       59.51      3.34 o 
  -4  15  -2       11.92       11.25      2.23 o 
  -3  15  -2        5.47        5.98      2.13 o 
  -2  15  -2       94.51       95.68      3.65 o 
  -1  15  -2      218.62      216.22      5.05 o 
   0  15  -2      107.47      110.70      4.09 o 
   1  15  -2       13.99       16.38      2.57 o 
   2  15  -2       17.18       14.08      2.66 o 
   3  15  -2        9.62       17.47      2.74 o 
   4  15  -2       18.11       17.72      3.21 o 
 -19  16  -2        6.17       13.25      2.79 o 
 -18  16  -2       15.07       16.57      2.80 o 
 -17  16  -2        0.93        2.77      2.48 o 
 -16  16  -2       68.32       76.34      3.71 o 
 -15  16  -2      103.55      110.57      4.13 o 
 -14  16  -2       26.01       30.71      3.37 o 
 -13  16  -2       68.07       76.15      4.16 o 
 -12  16  -2       46.01       48.00      4.05 o 
 -11  16  -2       11.83       12.47      3.15 o 
 -10  16  -2      119.58      113.70      5.06 o 
  -9  16  -2       98.74      101.20      4.03 o 
  -8  16  -2        0.74        0.10      2.21 o 
  -7  16  -2       74.19       80.20      3.74 o 
  -6  16  -2       39.96       39.76      3.12 o 
  -5  16  -2      199.85      203.26      5.43 o 
  -4  16  -2       69.99       62.30      3.23 o 
  -3  16  -2       13.78       14.64      2.58 o 
  -2  16  -2        0.79        0.93      2.13 o 
  -1  16  -2       14.42       14.85      2.65 o 
   0  16  -2       26.81       31.51      2.95 o 
   1  16  -2       56.23       63.65      4.87 o 
   2  16  -2       37.04       39.49      3.31 o 
   3  16  -2       11.13       13.38      2.91 o 
 -18  17  -2        7.00        4.80      3.70 o 
 -17  17  -2       16.73       15.21      2.83 o 
 -16  17  -2        2.75        3.06      2.87 o 
 -15  17  -2       40.09       47.38      3.85 o 
 -14  17  -2       25.38       28.69      3.87 o 
 -13  17  -2       53.34       53.06      5.58 o 
 -12  17  -2        6.69        8.64      3.13 o 
 -11  17  -2        1.90        0.39      2.86 o 
 -10  17  -2       23.23       21.36      3.47 o 
  -9  17  -2        4.27       -0.99      2.21 o 
  -8  17  -2        5.57        3.68      2.40 o 
  -7  17  -2       22.83       34.75      3.11 o 
  -6  17  -2       13.28        8.35      2.66 o 
  -5  17  -2       76.92       82.05      4.01 o 
  -4  17  -2       36.05       37.47      3.77 o 
  -3  17  -2       13.42       10.19      2.49 o 
  -2  17  -2       26.82       33.40      3.99 o 
  -1  17  -2        5.36        5.24      2.50 o 
   0  17  -2       59.71       60.03      3.68 o 
   1  17  -2       49.72       48.19      4.18 o 
 -17  18  -2        5.63        9.60      3.75 o 
 -16  18  -2       28.65       37.96      4.98 o 
 -15  18  -2       14.52       22.14      4.07 o 
 -14  18  -2        2.64        1.29      3.56 o 
 -13  18  -2       43.22       38.35      4.19 o 
 -12  18  -2        9.02        6.06      3.21 o 
 -11  18  -2       11.30       10.60      3.18 o 
 -10  18  -2       78.42       78.62      6.22 o 
  -9  18  -2       32.52       30.31      3.20 o 
  -8  18  -2       38.44       43.25      3.52 o 
  -7  18  -2       20.42       20.63      3.04 o 
  -6  18  -2       10.47        7.66      2.71 o 
  -5  18  -2       64.28       58.76      3.80 o 
  -4  18  -2       34.21       40.75      3.56 o 
  -3  18  -2       40.83       40.51      3.61 o 
  -2  18  -2        4.91        3.87      2.62 o 
  -1  18  -2        4.21        2.95      2.50 o 
 -16  19  -2       42.25       45.29      4.56 o 
 -15  19  -2        4.67        4.81      3.36 o 
 -14  19  -2       18.23       24.04      4.17 o 
 -13  19  -2       14.38       17.03      3.71 o 
 -12  19  -2       18.30       22.63      3.91 o 
 -11  19  -2       86.06      100.22      6.38 o 
 -10  19  -2       17.14       17.93      3.30 o 
  -9  19  -2        5.98       12.90      2.87 o 
  -8  19  -2       72.58       67.21      4.04 o 
  -7  19  -2        7.50        4.60      2.77 o 
  -6  19  -2        3.51        0.86      2.66 o 
  -5  19  -2        1.28       -0.14      2.67 o 
  -4  19  -2       61.41       77.09      5.74 o 
  -3  19  -2       68.55       76.22      4.41 o 
 -14  20  -2       14.85       11.61      4.70 o 
 -13  20  -2       76.95       81.10      5.38 o 
 -12  20  -2      113.54      119.79      6.81 o 
 -11  20  -2       12.40       14.92      3.11 o 
 -10  20  -2        0.17       -2.49      2.49 o 
  -9  20  -2        1.04        2.06      2.77 o 
  -8  20  -2       22.89       27.35      3.43 o 
  -7  20  -2       52.29       56.38      5.81 o 
  -6  20  -2       12.82        7.25      3.09 o 
  -1   1  -1      496.90      475.36      3.64 o 
   0   1  -1      257.40      268.44      2.19 o 
   1   1  -1     6806.61     6911.50     41.33 o 
  -3   2  -1     1957.90     2015.02     12.81 o 
  -2   2  -1     3095.00     3104.08     15.97 o 
  -1   2  -1     3555.26     3758.91     20.66 o 
   0   2  -1     7765.07     8141.71     45.07 o 
   1   2  -1     6170.38     6346.32     37.35 o 
   2   2  -1     1698.83     1733.07     11.48 o 
  -5   3  -1      232.90      233.18      3.03 o 
  -4   3  -1      400.30      433.72      4.06 o 
  -3   3  -1     4669.87     4832.72     26.37 o 
  -2   3  -1     2806.40     2962.17     14.35 o 
  -1   3  -1     1771.41     1917.77     11.11 o 
   0   3  -1     3684.58     3773.55     22.89 o 
   1   3  -1     1469.61     1433.89      9.85 o 
   2   3  -1       86.37       93.11      2.17 o 
   3   3  -1      699.38      719.57      6.35 o 
  -7   4  -1      820.17      865.55      7.31 o 
  -6   4  -1       92.71       78.25      2.14 o 
  -5   4  -1      430.20      441.51      4.35 o 
  -4   4  -1      310.31      315.92      3.67 o 
  -3   4  -1      393.80      426.18      3.16 o 
  -2   4  -1      849.41      896.94      5.96 o 
  -1   4  -1      323.24      296.44      2.88 o 
   0   4  -1     3239.98     3260.14     18.42 o 
   1   4  -1      380.30      399.44      4.17 o 
   2   4  -1      221.11      229.86      3.22 o 
   3   4  -1     1059.93     1070.10      8.55 o 
   4   4  -1      347.61      372.84      5.48 o 
  -9   5  -1       59.41       67.48      1.83 o 
  -8   5  -1      711.21      802.36      6.54 o 
  -7   5  -1      265.76      331.61      4.10 o 
  -6   5  -1      193.45      224.52      3.42 o 
  -5   5  -1     2607.49     2723.56     14.62 o 
  -4   5  -1      313.82      307.78      2.68 o 
  -3   5  -1      223.31      224.44      2.61 o 
  -2   5  -1      488.85      505.31      4.08 o 
  -1   5  -1     1660.01     1733.09      9.74 o 
   0   5  -1     1288.68     1351.10      9.79 o 
   1   5  -1       71.63       83.35      3.88 o 
   2   5  -1       67.67       68.67      2.12 o 
   3   5  -1      389.10      389.28      3.74 o 
   4   5  -1      238.57      259.52      3.20 o 
   5   5  -1      517.03      523.31      5.03 o 
 -11   6  -1       75.76       69.75      2.12 o 
 -10   6  -1       23.88       18.55      1.38 o 
  -9   6  -1        4.62        7.15      1.11 o 
  -8   6  -1       73.70       71.56      1.98 o 
  -7   6  -1       11.53       24.85      1.57 o 
  -6   6  -1     1904.57     1997.22     11.35 o 
  -5   6  -1      982.67     1018.76      6.52 o 
  -4   6  -1       35.63       43.26      1.28 o 
  -3   6  -1       64.66       69.43      1.77 o 
  -2   6  -1      323.32      360.43      3.22 o 
  -1   6  -1       25.63       30.75      1.69 o 
   0   6  -1     1158.18     1276.88      8.53 o 
   1   6  -1      731.16      774.04      5.93 o 
   2   6  -1      430.74      409.99      4.01 o 
   3   6  -1      480.94      454.59      4.45 o 
   4   6  -1      135.09      123.69      2.47 o 
   5   6  -1      243.30      231.51      3.41 o 
   6   6  -1        2.82        4.50      1.36 o 
 -13   7  -1      120.25      125.37      3.01 o 
 -12   7  -1      169.05      158.56      3.07 o 
 -11   7  -1      385.23      372.46      5.46 o 
 -10   7  -1       42.73       42.51      2.58 o 
  -9   7  -1      125.10      126.86      2.47 o 
  -8   7  -1       84.99       95.54      2.13 o 
  -7   7  -1      133.80      142.71      2.37 o 
  -6   7  -1     2209.99     2291.11     13.87 o 
  -5   7  -1      261.21      264.73      2.89 o 
  -4   7  -1       43.91       51.27      1.59 o 
  -3   7  -1       95.52      117.28      3.14 o 
  -2   7  -1     1361.20     1454.84      9.58 o 
  -1   7  -1      684.97      702.64      6.21 o 
   0   7  -1      219.51      237.49      3.25 o 
   1   7  -1       35.49       29.79      1.53 o 
   2   7  -1      151.25      147.68      2.60 o 
   3   7  -1       89.95       84.64      2.22 o 
   4   7  -1      222.34      217.56      3.37 o 
   5   7  -1       28.83       30.99      2.58 o 
   6   7  -1      813.88      779.95      7.27 o 
   7   7  -1      108.26      105.65      3.58 o 
 -15   8  -1       13.20       17.15      2.26 o 
 -14   8  -1      219.76      212.34      4.22 o 
 -13   8  -1       23.34       25.68      2.39 o 
 -12   8  -1      354.46      329.01      5.08 o 
 -11   8  -1      735.33      696.34      5.85 o 
 -10   8  -1      566.31      554.85      6.68 o 
  -9   8  -1       66.31       70.14      1.87 o 
  -8   8  -1       55.43       60.66      1.73 o 
  -7   8  -1      128.79      124.29      2.21 o 
  -6   8  -1       72.46       74.90      1.85 o 
  -5   8  -1      270.69      292.68      4.23 o 
  -4   8  -1      837.66      822.40      6.45 o 
  -3   8  -1     2221.31     2366.96     14.56 o 
  -2   8  -1       96.15       92.03      2.12 o 
  -1   8  -1       22.57       23.89      1.55 o 
   0   8  -1      133.09      132.40      2.30 o 
   1   8  -1       50.22       40.13      1.71 o 
   2   8  -1      202.18      214.77      2.98 o 
   3   8  -1       37.90       38.56      1.66 o 
   4   8  -1      501.64      464.56      5.76 o 
   5   8  -1     1171.28     1115.18      9.19 o 
   6   8  -1      153.54      147.40      3.35 o 
   7   8  -1       50.65       53.48      2.41 o 
   8   8  -1      119.27      113.15      4.54 o 
 -17   9  -1       66.26       57.60      4.01 o 
 -16   9  -1       34.74       33.66      2.78 o 
 -15   9  -1      152.00      130.11      4.97 o 
 -14   9  -1       20.46       26.22      2.38 o 
 -13   9  -1       80.08       73.01      2.47 o 
 -12   9  -1       50.76       49.49      2.34 o 
 -11   9  -1      162.81      155.17      2.79 o 
 -10   9  -1      149.23      152.31      2.66 o 
  -9   9  -1       12.84       13.88      1.25 o 
  -8   9  -1      161.25      151.47      3.18 o 
  -7   9  -1      383.44      401.66      3.96 o 
  -6   9  -1       13.99       13.84      1.33 o 
  -5   9  -1       85.84       82.70      2.20 o 
  -4   9  -1     1610.37     1618.16     11.98 o 
  -3   9  -1      746.12      738.73      6.22 o 
  -2   9  -1      152.53      168.81      3.05 o 
  -1   9  -1      102.07      108.94      2.26 o 
   0   9  -1        1.70        3.68      1.18 o 
   1   9  -1       22.66       29.05      1.53 o 
   2   9  -1      279.60      276.36      5.12 o 
   3   9  -1      153.24      153.51      3.14 o 
   4   9  -1       21.88       23.25      2.20 o 
   5   9  -1      136.83      131.56      5.09 o 
   6   9  -1      206.86      205.09      4.38 o 
   7   9  -1        5.80        4.54      3.84 o 
   8   9  -1       18.38       14.96      2.60 o 
   9   9  -1       34.85       36.78      3.62 o 
 -19  10  -1       15.62        9.76      3.12 o 
 -18  10  -1       17.67       14.31      3.07 o 
 -17  10  -1      224.22      219.77      7.47 o 
 -16  10  -1      135.03      136.88      3.96 o 
 -15  10  -1       61.51       57.90      2.78 o 
 -14  10  -1      277.21      258.03      7.99 o 
 -13  10  -1       48.40       51.08      2.60 o 
 -12  10  -1       25.01       26.68      1.83 o 
 -11  10  -1       38.85       43.78      1.77 o 
 -10  10  -1       48.57       55.08      3.22 o 
  -9  10  -1       17.83       13.70      1.28 o 
  -8  10  -1      188.52      202.64      2.99 o 
  -7  10  -1      478.90      459.86      4.85 o 
  -6  10  -1        6.23        8.19      1.28 o 
  -5  10  -1        0.33        1.07      1.25 o 
  -4  10  -1       65.96       60.90      1.98 o 
  -3  10  -1       41.18       40.33      1.72 o 
  -2  10  -1        6.23        6.42      1.27 o 
  -1  10  -1       64.28       66.28      1.93 o 
   0  10  -1      118.81      117.64      3.17 o 
   1  10  -1      527.22      505.00      5.41 o 
   2  10  -1      228.51      221.46      3.71 o 
   3  10  -1      217.25      221.07      4.29 o 
   4  10  -1      502.40      489.56     11.67 o 
   5  10  -1       93.50       96.32      4.31 o 
   6  10  -1       21.13       21.18      2.32 o 
   7  10  -1        9.19        9.51      2.54 o 
   8  10  -1       21.86       22.93      3.03 o 
   9  10  -1      113.22      116.50      5.33 o 
  10  10  -1       63.87       62.48      4.53 o 
 -21  11  -1       37.87       40.28      4.77 o 
 -20  11  -1       17.57       14.76      3.00 o 
 -19  11  -1       27.44       31.19      3.27 o 
 -18  11  -1       20.34       20.79      2.63 o 
 -17  11  -1       23.57       22.33      2.87 o 
 -16  11  -1       55.64       52.55      2.86 o 
 -15  11  -1       63.31       64.33      3.44 o 
 -14  11  -1       85.02       80.37      3.05 o 
 -13  11  -1       80.16       81.75      3.34 o 
 -12  11  -1       75.51       79.79      2.90 o 
 -11  11  -1       31.39       32.18      1.92 o 
 -10  11  -1      129.98      121.94      2.59 o 
  -9  11  -1      199.07      188.34      3.00 o 
  -8  11  -1     1205.99     1177.86      9.17 o 
  -7  11  -1      155.57      157.28      2.98 o 
  -6  11  -1      196.05      192.44      3.50 o 
  -5  11  -1       71.19       77.25      2.45 o 
  -4  11  -1       75.18       73.90      2.22 o 
  -3  11  -1       94.95       99.26      2.50 o 
  -2  11  -1      234.64      242.29      3.40 o 
  -1  11  -1       87.62       85.54      2.29 o 
   0  11  -1      292.09      283.12      6.43 o 
   1  11  -1      480.24      467.41      6.10 o 
   2  11  -1      128.26      121.66      3.49 o 
   3  11  -1      117.95      116.37      3.56 o 
   4  11  -1      129.68      123.63      3.67 o 
   5  11  -1       21.31       23.30      2.38 o 
   6  11  -1        9.51        9.22      2.19 o 
   7  11  -1       32.04       29.20      3.12 o 
   8  11  -1       47.91       50.01      4.41 o 
   9  11  -1       49.92       55.87      4.44 o 
  10  11  -1        1.51       -2.94      2.94 o 
 -21  12  -1       49.36       57.93      4.44 o 
 -20  12  -1       48.11       55.57      4.58 o 
 -19  12  -1       29.05       26.32      3.45 o 
 -18  12  -1       99.47      109.67      3.97 o 
 -17  12  -1      146.42      140.46      4.19 o 
 -16  12  -1       39.02       38.90      4.52 o 
 -15  12  -1      109.94      100.77      3.47 o 
 -14  12  -1       14.55       12.82      2.10 o 
 -13  12  -1       52.90       52.87      2.67 o 
 -12  12  -1      131.00      127.34      3.57 o 
 -11  12  -1        5.56        5.20      1.70 o 
 -10  12  -1      281.02      257.47      4.03 o 
  -9  12  -1      373.33      366.59      7.02 o 
  -8  12  -1      135.43      131.68      3.41 o 
  -7  12  -1      114.31      119.86      3.63 o 
  -6  12  -1      458.39      441.96      6.40 o 
  -5  12  -1      231.93      226.65      4.10 o 
  -4  12  -1       96.52       90.14      2.88 o 
  -3  12  -1       21.25       17.81      1.73 o 
  -2  12  -1      375.04      367.65      5.32 o 
  -1  12  -1      133.16      131.93      4.97 o 
   0  12  -1      106.65       99.59      4.19 o 
   1  12  -1       23.39       22.92      3.06 o 
   2  12  -1      154.80      153.13      4.00 o 
   3  12  -1      111.21      113.85      3.68 o 
   4  12  -1       61.74       61.78      3.09 o 
   5  12  -1       27.03       28.28      2.67 o 
   6  12  -1       71.85       67.76      3.59 o 
   7  12  -1       41.03       58.92      5.74 o 
   8  12  -1       74.96       83.22      5.01 o 
   9  12  -1        4.90        3.71      3.37 o 
 -21  13  -1       15.55       17.12      3.21 o 
 -20  13  -1        7.15       10.54      2.90 o 
 -19  13  -1       25.35       23.39      2.81 o 
 -18  13  -1       85.45       83.59      3.67 o 
 -17  13  -1       11.28       11.54      2.37 o 
 -16  13  -1       75.27       79.14      5.32 o 
 -15  13  -1       49.88       53.49      2.88 o 
 -14  13  -1       91.97       84.79      3.30 o 
 -13  13  -1      246.78      233.21      4.98 o 
 -12  13  -1      124.37      131.28      3.68 o 
 -11  13  -1      215.18      215.57      4.34 o 
 -10  13  -1       41.50       43.83      2.50 o 
  -9  13  -1      366.93      358.32      6.05 o 
  -8  13  -1      299.92      298.12      5.50 o 
  -7  13  -1       97.58       96.52      3.44 o 
  -6  13  -1      137.17      134.21      3.46 o 
  -5  13  -1      238.34      224.45      4.26 o 
  -4  13  -1       41.00       35.70      2.40 o 
  -3  13  -1       27.88       26.08      2.11 o 
  -2  13  -1      185.47      196.13      4.19 o 
  -1  13  -1       97.58      103.88      4.40 o 
   0  13  -1       39.97       46.21      2.64 o 
   1  13  -1      150.13      157.75      4.42 o 
   2  13  -1       96.92       99.24      3.53 o 
   3  13  -1       50.01       48.81      2.94 o 
   4  13  -1       30.56       33.77      2.84 o 
   5  13  -1       22.59       15.81      2.58 o 
   6  13  -1       10.45        9.70      2.90 o 
   7  13  -1        1.83        2.06      2.85 o 
   8  13  -1       14.06       16.79      4.13 o 
 -21  14  -1       10.12        5.71      2.97 o 
 -20  14  -1        4.69        9.34      2.95 o 
 -19  14  -1       51.83       59.97      3.55 o 
 -18  14  -1       18.71       23.82      2.77 o 
 -17  14  -1       19.12       14.17      3.89 o 
 -16  14  -1        7.56       11.36      2.28 o 
 -15  14  -1      162.77      157.47      6.79 o 
 -14  14  -1      158.36      162.19      4.24 o 
 -13  14  -1      456.03      431.42      7.03 o 
 -12  14  -1       55.51       58.00      2.87 o 
 -11  14  -1      148.54      138.01      4.94 o 
 -10  14  -1      142.13      132.77      4.21 o 
  -9  14  -1      336.80      331.93      7.69 o 
  -8  14  -1       27.22       28.23      2.51 o 
  -7  14  -1      650.98      647.98     12.33 o 
  -6  14  -1       37.00       37.16      3.30 o 
  -5  14  -1      117.60      109.75      3.41 o 
  -4  14  -1       16.98       14.65      2.02 o 
  -3  14  -1       68.09       60.71      3.73 o 
  -2  14  -1        7.12        2.61      1.88 o 
  -1  14  -1       63.01       56.69      2.84 o 
   0  14  -1       14.16       17.18      2.37 o 
   1  14  -1      159.80      154.67      4.33 o 
   2  14  -1      111.92      113.05      4.21 o 
   3  14  -1      131.42      122.74      4.48 o 
   4  14  -1       26.29       22.39      2.72 o 
   5  14  -1       75.37       70.72      4.22 o 
   6  14  -1       43.38       45.33      3.92 o 
   7  14  -1       17.17       11.40      3.21 o 
 -20  15  -1       15.40       13.03      2.83 o 
 -19  15  -1       20.85       25.45      2.90 o 
 -18  15  -1       22.76       28.81      2.85 o 
 -17  15  -1       28.45       27.23      2.71 o 
 -16  15  -1       11.46       11.76      2.31 o 
 -15  15  -1       10.26        5.64      2.20 o 
 -14  15  -1        1.34        2.00      2.01 o 
 -13  15  -1       52.15       51.80      3.24 o 
 -12  15  -1      400.02      380.36      8.03 o 
 -11  15  -1       52.91       43.69      3.60 o 
 -10  15  -1       53.45       56.22      3.67 o 
  -9  15  -1       12.30       11.26      2.28 o 
  -8  15  -1       57.36       59.42      3.20 o 
  -7  15  -1      113.69      112.69      3.55 o 
  -6  15  -1      164.72      153.01      4.64 o 
  -5  15  -1        7.88       10.09      2.28 o 
  -4  15  -1      229.11      220.09      6.76 o 
  -3  15  -1       17.37       16.25      2.22 o 
  -2  15  -1        6.43        6.00      2.14 o 
  -1  15  -1      186.25      178.05      4.62 o 
   0  15  -1       65.69       62.70      3.77 o 
   1  15  -1        3.14        8.28      2.36 o 
   2  15  -1       56.05       51.68      3.27 o 
   3  15  -1       49.20       58.85      3.45 o 
   4  15  -1        3.18        4.23      2.61 o 
   5  15  -1       43.25       38.52      3.78 o 
 -20  16  -1        6.98        8.86      2.69 o 
 -19  16  -1       27.19       33.04      3.65 o 
 -18  16  -1       16.05       24.43      2.89 o 
 -17  16  -1        1.08        0.44      2.27 o 
 -16  16  -1       41.50       39.24      3.30 o 
 -15  16  -1        3.83        1.25      2.34 o 
 -14  16  -1       26.51       23.79      3.93 o 
 -13  16  -1       11.18       11.42      2.96 o 
 -12  16  -1       43.03       47.39      3.78 o 
 -11  16  -1      119.79      120.36      5.01 o 
 -10  16  -1      162.61      160.81      5.54 o 
  -9  16  -1       19.18       18.84      2.94 o 
  -8  16  -1      147.26      138.83      3.93 o 
  -7  16  -1       30.24       26.55      2.39 o 
  -6  16  -1      115.59      109.65      3.77 o 
  -5  16  -1       24.75       27.04      2.53 o 
  -4  16  -1       28.51       28.85      3.61 o 
  -3  16  -1       58.06       56.16      3.74 o 
  -2  16  -1      109.25       98.62      4.73 o 
  -1  16  -1       41.82       39.90      2.97 o 
   0  16  -1       90.25       88.50      3.89 o 
   1  16  -1        4.62        6.12      2.44 o 
   2  16  -1       22.66       25.39      2.87 o 
   3  16  -1        9.38        7.29      2.64 o 
   4  16  -1       46.45       46.62      3.56 o 
 -19  17  -1       31.80       39.97      3.69 o 
 -18  17  -1       58.73       56.09      3.86 o 
 -17  17  -1       36.75       36.19      3.70 o 
 -16  17  -1        9.63       10.16      2.73 o 
 -15  17  -1        2.45        0.19      2.89 o 
 -14  17  -1        4.56        2.77      2.93 o 
 -13  17  -1       28.78       29.55      3.94 o 
 -12  17  -1       22.93       27.45      3.42 o 
 -11  17  -1        4.00        6.27      3.30 o 
 -10  17  -1       20.70       24.32      3.24 o 
  -9  17  -1        7.72        7.14      2.40 o 
  -8  17  -1       17.15       14.79      2.27 o 
  -7  17  -1       31.06       27.88      2.58 o 
  -6  17  -1        4.10        4.23      2.12 o 
  -5  17  -1        6.76        7.80      2.18 o 
  -4  17  -1       49.81       47.47      3.06 o 
  -3  17  -1       32.57       38.06      3.07 o 
  -2  17  -1       42.90       52.23      3.29 o 
  -1  17  -1       61.61       63.21      3.46 o 
   0  17  -1        5.20        4.15      2.51 o 
   1  17  -1        7.79       10.98      2.70 o 
   2  17  -1        5.57        3.53      2.64 o 
 -19  18  -1       14.88       16.20      3.16 o 
 -18  18  -1        2.69        7.17      3.03 o 
 -17  18  -1       60.73       64.37      4.75 o 
 -16  18  -1       19.01       15.62      3.49 o 
 -15  18  -1       35.03       38.04      4.23 o 
 -14  18  -1       29.81       27.43      7.26 o 
 -13  18  -1       30.17       31.59      3.70 o 
 -12  18  -1       50.83       50.84      6.55 o 
 -11  18  -1       52.57       54.87      4.30 o 
 -10  18  -1       13.92       10.91      2.60 o 
  -9  18  -1       45.84       48.35      3.35 o 
  -8  18  -1       97.19       92.28      3.67 o 
  -7  18  -1       55.28       48.29      3.98 o 
  -6  18  -1       91.90       90.17      3.78 o 
  -5  18  -1       21.02       16.76      2.60 o 
  -4  18  -1       21.12       24.24      2.78 o 
  -3  18  -1       60.27       73.68      5.95 o 
  -2  18  -1       53.13       56.62      3.48 o 
  -1  18  -1        2.18        0.47      2.40 o 
   0  18  -1       38.90       41.37      4.74 o 
   1  18  -1       66.83       77.61      4.08 o 
 -18  19  -1        5.95        7.11      3.47 o 
 -17  19  -1       59.21       72.62      6.00 o 
 -16  19  -1        6.02        2.18      5.44 o 
 -15  19  -1       79.60       77.36      4.94 o 
 -14  19  -1       23.85       20.19      3.64 o 
 -13  19  -1       28.30       25.66      3.66 o 
 -12  19  -1       78.58       83.58      4.94 o 
 -11  19  -1       34.14       40.57      4.04 o 
 -10  19  -1      102.22      114.04      4.59 o 
  -9  19  -1       55.21       65.47      3.81 o 
  -8  19  -1       14.51       11.21      2.78 o 
  -7  19  -1       29.07       27.27      3.09 o 
  -6  19  -1       51.93       43.77      3.19 o 
  -5  19  -1        2.92        2.25      2.35 o 
  -4  19  -1       14.60       15.11      2.78 o 
  -3  19  -1       12.21       15.02      2.83 o 
  -2  19  -1       38.19       41.94      5.48 o 
  -1  19  -1       21.57       23.37      3.09 o 
 -16  20  -1       10.03       11.65      3.57 o 
 -15  20  -1        7.08        5.52      4.00 o 
 -14  20  -1       26.21       22.10      4.67 o 
 -13  20  -1        0.37       -2.17      2.99 o 
 -12  20  -1        5.94        4.42      3.22 o 
 -11  20  -1       51.50       57.96      4.80 o 
 -10  20  -1      143.38      157.84      5.39 o 
  -9  20  -1       38.51       39.94      3.53 o 
  -8  20  -1       22.10       22.12      3.19 o 
  -7  20  -1       36.54       44.88      6.48 o 
  -6  20  -1        1.62        1.16      2.41 o 
  -5  20  -1        4.36        4.78      2.58 o 
  -4  20  -1       11.10        8.82      2.78 o 
 -14  21  -1       19.00       25.33      3.97 o 
 -13  21  -1       14.96       20.99      3.24 o 
 -12  21  -1       16.12       18.90      3.18 o 
 -11  21  -1        2.42        6.55      2.83 o 
 -10  21  -1        4.35        5.30      2.89 o 
  -9  21  -1       28.51       34.94      3.60 o 
  -8  21  -1        9.22        6.86      2.92 o 
  -7  21  -1        6.24        5.91      3.00 o 
   1   1   0      662.18      679.97      4.30 o 
  -3   2   0     5485.20     5514.04     28.41 o 
  -2   2   0      954.62      978.46      5.04 o 
  -1   2   0      674.68      689.30      4.25 o 
   0   2   0      961.36      987.77      5.87 o 
   1   2   0     2700.56     2775.08     14.21 o 
   2   2   0     2097.12     2095.54     11.95 o 
  -5   3   0      469.88      484.66      3.57 o 
  -4   3   0       14.55       17.89      1.41 o 
  -3   3   0      596.94      616.37      3.87 o 
  -2   3   0     2720.13     2773.44     13.34 o 
  -1   3   0     5461.21     5411.47     30.00 o 
   0   3   0      595.11      623.85      4.19 o 
   1   3   0      581.13      559.82      3.77 o 
   2   3   0     1433.82     1466.93      8.91 o 
   3   3   0      340.70      364.38      3.25 o 
  -7   4   0      282.36      304.91      3.21 o 
  -6   4   0     1672.61     1680.43     11.16 o 
  -5   4   0      146.83      149.37      2.30 o 
  -4   4   0      220.64      208.94      2.12 o 
  -3   4   0      565.47      539.96      3.41 o 
  -2   4   0     2092.62     2069.42     11.83 o 
  -1   4   0       17.12       20.56      1.24 o 
   0   4   0      226.12      218.88      2.31 o 
   1   4   0     1846.87     1835.33     10.12 o 
   2   4   0      833.88      850.85      5.58 o 
   3   4   0      175.79      164.84      2.23 o 
   4   4   0       15.83       11.53      1.08 o 
  -9   5   0      257.32      259.08      3.53 o 
  -8   5   0      164.97      186.40      2.64 o 
  -7   5   0      985.96      988.84      6.89 o 
  -6   5   0        8.00        6.66      1.13 o 
  -5   5   0      104.60      101.79      1.72 o 
  -4   5   0     1860.40     1836.75     11.91 o 
  -3   5   0     1434.01     1463.38      9.73 o 
  -2   5   0      468.18      479.80      4.09 o 
  -1   5   0      152.02      154.13      1.92 o 
   0   5   0      101.78       98.18      2.12 o 
   1   5   0      177.46      174.75      2.20 o 
   2   5   0       20.60       15.32      1.09 o 
   3   5   0      129.30      125.75      2.30 o 
   4   5   0      284.41      289.13      3.22 o 
   5   5   0      692.70      720.71      5.69 o 
 -11   6   0      432.90      430.57      5.36 o 
 -10   6   0      443.81      432.38      4.42 o 
  -9   6   0      193.29      175.21      2.96 o 
  -8   6   0      159.67      176.68      2.79 o 
  -7   6   0      973.13     1013.49      6.62 o 
  -6   6   0      477.47      495.55      3.91 o 
  -5   6   0      180.91      176.84      2.14 o 
  -4   6   0      821.75      826.09      6.30 o 
  -3   6   0      325.33      351.69      4.86 o 
  -2   6   0     1696.86     1689.86     11.30 o 
  -1   6   0        9.22       11.00      0.93 o 
   0   6   0      479.19      498.26      3.94 o 
   1   6   0      159.61      166.97      2.30 o 
   2   6   0       59.43       68.52      2.29 o 
   3   6   0      185.78      183.73      2.61 o 
   4   6   0      107.99      107.05      2.21 o 
   5   6   0      516.96      490.69      4.63 o 
   6   6   0      185.82      168.99      2.83 o 
 -13   7   0      228.36      225.86      5.69 o 
 -12   7   0      177.46      169.55      3.01 o 
 -11   7   0      265.37      266.64      3.57 o 
 -10   7   0       21.24       26.06      1.44 o 
  -9   7   0     2680.13     2865.14     17.16 o 
  -8   7   0     1283.73     1307.69      8.28 o 
  -7   7   0      288.38      309.13      3.83 o 
  -6   7   0      158.80      165.90      2.22 o 
  -5   7   0       20.59       16.77      1.06 o 
  -4   7   0      172.67      163.17      2.41 o 
  -3   7   0      270.40      282.05      3.19 o 
  -2   7   0      986.84      973.57      6.33 o 
  -1   7   0      983.85     1006.46      7.04 o 
   0   7   0      298.33      312.29      3.66 o 
   1   7   0      897.77      934.08      6.49 o 
   2   7   0        6.11        7.89      1.10 o 
   3   7   0       74.91       72.54      1.94 o 
   4   7   0      146.70      144.81      2.58 o 
   5   7   0      172.65      175.67      2.88 o 
   6   7   0      107.81      107.05      2.51 o 
   7   7   0      143.68      145.65      4.03 o 
 -15   8   0      355.18      342.85      7.00 o 
 -14   8   0       41.28       40.24      2.63 o 
 -13   8   0       66.12       64.51      2.53 o 
 -12   8   0       72.24       67.72      2.93 o 
 -11   8   0       12.85       12.20      1.43 o 
 -10   8   0       46.38       51.52      1.66 o 
  -9   8   0      161.66      201.27      4.25 o 
  -8   8   0      465.59      449.33      4.57 o 
  -7   8   0      901.76      932.03      7.15 o 
  -6   8   0       57.48       69.61      2.13 o 
  -5   8   0      130.14      127.20      2.91 o 
  -4   8   0       15.50        8.91      1.39 o 
  -3   8   0      166.59      179.32      3.35 o 
  -2   8   0      154.72      164.74      2.62 o 
  -1   8   0     1275.43     1300.93      9.14 o 
   0   8   0      475.17      461.76      4.12 o 
   1   8   0      337.64      333.32      3.74 o 
   2   8   0      106.17      104.49      2.20 o 
   3   8   0      124.71      121.74      2.45 o 
   4   8   0      359.19      349.24      5.07 o 
   5   8   0      209.94      197.42      4.76 o 
   6   8   0       48.20       46.65      2.53 o 
   7   8   0      129.36      116.57      5.00 o 
   8   8   0      334.87      324.29      7.07 o 
 -17   9   0       33.83       32.86      3.34 o 
 -16   9   0       82.12       81.73      4.07 o 
 -15   9   0       11.87       10.84      4.98 o 
 -14   9   0       36.61       37.11      2.26 o 
 -13   9   0      177.83      172.77      3.39 o 
 -12   9   0       73.57       75.77      2.47 o 
 -11   9   0       47.68       45.84      1.96 o 
 -10   9   0       89.01       91.39      2.42 o 
  -9   9   0      448.50      422.01      4.62 o 
  -8   9   0      334.66      335.27      5.33 o 
  -7   9   0        4.96        6.08      1.25 o 
  -6   9   0      183.91      173.50      3.46 o 
  -5   9   0      275.53      281.61      4.28 o 
  -4   9   0      250.30      245.63      4.01 o 
  -3   9   0      195.44      170.02      2.83 o 
  -2   9   0     2658.38     2793.38     22.99 o 
  -1   9   0      153.73      184.78      3.02 o 
   0   9   0      454.28      419.17      5.40 o 
   1   9   0      380.96      385.32      6.27 o 
   2   9   0      399.43      400.41      4.72 o 
   3   9   0      139.79      136.15      3.60 o 
   4   9   0      316.20      298.89      4.38 o 
   5   9   0       44.36       40.41      2.78 o 
   6   9   0      108.11      106.66      3.92 o 
   7   9   0       64.25       60.50      3.37 o 
   8   9   0       72.69       73.81      4.10 o 
   9   9   0        5.14        9.75      2.94 o 
 -19  10   0       19.38       29.02      4.06 o 
 -18  10   0       30.02       25.31      3.36 o 
 -17  10   0      124.70      125.74      5.09 o 
 -16  10   0       15.62       11.60      2.38 o 
 -15  10   0      160.22      151.92      5.43 o 
 -14  10   0       69.91       62.57      2.46 o 
 -13  10   0      139.12      126.83      3.06 o 
 -12  10   0       72.16       70.95      2.33 o 
 -11  10   0       16.29       19.01      1.73 o 
 -10  10   0      100.38       96.25      2.55 o 
  -9  10   0      382.58      377.51      7.05 o 
  -8  10   0      109.40      105.09      2.72 o 
  -7  10   0       78.18       75.65      2.64 o 
  -6  10   0      108.29      105.91      2.97 o 
  -5  10   0      682.25      689.47      7.48 o 
  -4  10   0      447.06      430.03      5.31 o 
  -3  10   0       22.88       30.32      1.63 o 
  -2  10   0       49.45       54.07      1.95 o 
  -1  10   0       94.60       95.79      2.46 o 
   0  10   0       99.13       89.58      3.11 o 
   1  10   0      167.84      158.03      3.14 o 
   2  10   0      134.06      135.78      4.80 o 
   3  10   0      133.40      126.16      3.14 o 
   4  10   0      984.73      963.92      9.75 o 
   5  10   0      375.09      355.84      6.47 o 
   6  10   0      119.58      108.88      7.39 o 
   7  10   0       94.02      100.00      4.15 o 
   8  10   0       53.80       60.37      4.00 o 
   9  10   0       16.84       15.78      3.26 o 
  10  10   0       29.15       30.36      3.77 o 
 -21  11   0       27.89       32.93      3.51 o 
 -20  11   0        0.74       -0.24      2.60 o 
 -19  11   0       45.10       41.61      3.40 o 
 -18  11   0       26.98       27.90      2.93 o 
 -17  11   0        8.31        7.18      2.37 o 
 -16  11   0       27.75       26.13      3.41 o 
 -15  11   0       91.17       81.95      3.10 o 
 -14  11   0      182.59      168.25      3.58 o 
 -13  11   0      344.64      314.26      4.59 o 
 -12  11   0       20.38       23.11      1.81 o 
 -11  11   0       31.90       26.22      1.92 o 
 -10  11   0      164.01      148.45      3.28 o 
  -9  11   0      398.97      401.96      5.14 o 
  -8  11   0      124.01      112.46      3.30 o 
  -7  11   0      146.90      147.71      3.54 o 
  -6  11   0      526.60      496.33     10.04 o 
  -5  11   0      436.38      419.71      6.59 o 
  -4  11   0      262.47      251.01      4.88 o 
  -3  11   0       12.63       15.25      1.53 o 
  -2  11   0       46.28       51.16      2.03 o 
  -1  11   0       16.59       19.53      1.64 o 
   0  11   0       32.12       26.97      1.82 o 
   1  11   0      141.83      135.73      3.21 o 
   2  11   0      621.42      588.60      6.46 o 
   3  11   0      128.81      121.45      3.53 o 
   4  11   0       75.00       71.31      3.62 o 
   5  11   0      381.90      370.89      6.82 o 
   6  11   0      147.98      145.70      5.48 o 
   7  11   0       79.15       85.90      4.91 o 
   8  11   0       86.68       84.91      4.67 o 
   9  11   0        9.47       15.17      3.34 o 
  10  11   0       72.57       70.89      4.85 o 
 -21  12   0       11.80       13.50      3.05 o 
 -20  12   0        0.57        1.39      2.59 o 
 -19  12   0      103.72      102.54      4.43 o 
 -18  12   0       25.18       28.47      3.02 o 
 -17  12   0       55.88       55.42      3.38 o 
 -16  12   0       16.88       20.05      2.58 o 
 -15  12   0      210.86      208.04      4.55 o 
 -14  12   0      192.47      187.79      4.23 o 
 -13  12   0      125.02      116.74      3.66 o 
 -12  12   0      131.18      126.15      4.78 o 
 -11  12   0      146.59      139.38      3.42 o 
 -10  12   0      129.88      123.32      3.22 o 
  -9  12   0      137.39      134.35      3.69 o 
  -8  12   0      362.26      343.13      8.46 o 
  -7  12   0      168.94      163.73      3.86 o 
  -6  12   0      189.49      176.87      3.96 o 
  -5  12   0      173.08      162.05      3.17 o 
  -4  12   0       69.52       64.47      2.25 o 
  -3  12   0       70.36       73.63      2.39 o 
  -2  12   0       74.59       73.78      2.42 o 
  -1  12   0       20.06       21.24      1.80 o 
   0  12   0      129.46      124.05      3.14 o 
   1  12   0      408.32      385.04      5.22 o 
   2  12   0      368.44      351.76      7.21 o 
   3  12   0       54.23       51.09      3.19 o 
   4  12   0        6.68        8.39      2.42 o 
   5  12   0       69.71       68.50      3.72 o 
   6  12   0       88.95       84.18      4.85 o 
   7  12   0        1.43       -2.04      2.97 o 
   8  12   0       43.17       36.68      3.96 o 
   9  12   0       33.32       40.44      4.19 o 
 -21  13   0       14.42       12.88      3.50 o 
 -20  13   0       17.98       24.10      3.87 o 
 -19  13   0       80.05       86.04      6.40 o 
 -18  13   0       14.97       14.54      3.09 o 
 -17  13   0       23.65       22.10      3.16 o 
 -16  13   0      102.77       93.67      3.80 o 
 -15  13   0       22.64       17.29      2.42 o 
 -14  13   0       53.71       51.55      3.62 o 
 -13  13   0        0.74       -0.30      1.68 o 
 -12  13   0      406.63      390.22      5.62 o 
 -11  13   0      634.38      614.37      7.14 o 
 -10  13   0      132.34      120.33      3.75 o 
  -9  13   0      321.08      302.75      5.38 o 
  -8  13   0      209.02      204.63      5.43 o 
  -7  13   0      111.84      111.30      3.50 o 
  -6  13   0      231.26      224.03      4.15 o 
  -5  13   0       65.05       65.63      2.36 o 
  -4  13   0      175.11      164.15      3.66 o 
  -3  13   0      134.13      130.87      3.18 o 
  -2  13   0      341.89      303.69      5.18 o 
  -1  13   0      126.16      114.84      3.16 o 
   0  13   0        0.52       -0.34      1.75 o 
   1  13   0       13.39       13.10      2.09 o 
   2  13   0       29.10       30.27      2.55 o 
   3  13   0       90.40       88.26      3.97 o 
   4  13   0      122.70      114.54      4.42 o 
   5  13   0        0.03        1.05      2.54 o 
   6  13   0       21.67       23.44      3.27 o 
   7  13   0       64.03       74.44      4.72 o 
   8  13   0        2.99        4.82      3.27 o 
 -21  14   0        8.52        5.14      3.29 o 
 -20  14   0       10.79       14.84      4.68 o 
 -19  14   0      139.09      141.02      5.72 o 
 -18  14   0       11.84       16.34      3.14 o 
 -17  14   0       10.50        9.03      2.43 o 
 -16  14   0       13.61       18.88      2.56 o 
 -15  14   0        6.41        6.76      3.28 o 
 -14  14   0       16.65       16.58      2.41 o 
 -13  14   0       12.09       11.33      2.01 o 
 -12  14   0      366.56      352.33      5.51 o 
 -11  14   0      127.59      122.41      3.97 o 
 -10  14   0      981.46      957.87     14.57 o 
  -9  14   0       45.66       45.10      2.72 o 
  -8  14   0       48.89       47.88      2.69 o 
  -7  14   0      142.71      140.69      3.61 o 
  -6  14   0       41.42       44.27      2.21 o 
  -5  14   0       37.89       35.55      2.09 o 
  -4  14   0       74.73       72.33      2.68 o 
  -3  14   0      177.25      166.98      4.04 o 
  -2  14   0      191.80      188.94      5.00 o 
  -1  14   0       51.85       46.95      2.66 o 
   0  14   0       16.76       15.40      2.18 o 
   1  14   0       34.40       31.04      2.60 o 
   2  14   0       28.74       28.17      2.62 o 
   3  14   0      195.41      187.24      6.52 o 
   4  14   0       57.26       56.91      3.75 o 
   5  14   0       40.92       41.80      3.74 o 
   6  14   0       99.10      104.63      4.80 o 
   7  14   0        2.56        2.11      3.81 o 
 -21  15   0        3.68        1.89      3.02 o 
 -20  15   0       36.25       43.60      4.13 o 
 -19  15   0       28.44       30.27      3.65 o 
 -18  15   0       49.39       46.14      3.97 o 
 -17  15   0       79.69       75.65      3.77 o 
 -16  15   0       62.50       63.02      3.44 o 
 -15  15   0       59.55       56.88      3.27 o 
 -14  15   0       34.64       32.14      2.76 o 
 -13  15   0       28.28       32.79      3.14 o 
 -12  15   0       55.99       65.93      3.51 o 
 -11  15   0       74.81       66.82      3.26 o 
 -10  15   0      371.19      354.18      6.25 o 
  -9  15   0      104.13      104.90      3.73 o 
  -8  15   0      134.96      123.49      5.62 o 
  -7  15   0      356.60      344.60      5.05 o 
  -6  15   0       11.31        8.59      1.76 o 
  -5  15   0      165.24      154.51      3.59 o 
  -4  15   0       94.28       86.34      2.99 o 
  -3  15   0      211.21      206.69      4.71 o 
  -2  15   0       23.44       24.25      2.39 o 
  -1  15   0        5.97        4.06      2.08 o 
   0  15   0       60.33       68.07      5.92 o 
   1  15   0       42.74       37.63      2.89 o 
   2  15   0        4.70        7.94      2.61 o 
   3  15   0       35.20       34.57      3.40 o 
   4  15   0       14.33       15.76      3.09 o 
   5  15   0       12.90       11.59      3.05 o 
   6  15   0        0.63        1.39      2.90 o 
 -20  16   0        3.02        2.34      4.37 o 
 -19  16   0        0.19        1.47      2.80 o 
 -18  16   0       13.34       14.64      2.80 o 
 -17  16   0       46.35       53.22      5.33 o 
 -16  16   0       46.54       47.80      3.26 o 
 -15  16   0       41.84       39.84      3.03 o 
 -14  16   0       28.92       31.80      3.29 o 
 -13  16   0       89.93       92.62      4.32 o 
 -12  16   0        6.46        3.86      2.19 o 
 -11  16   0      378.65      378.42      6.65 o 
 -10  16   0      115.54      116.74      6.43 o 
  -9  16   0       61.89       66.55      3.59 o 
  -8  16   0      338.85      336.06      5.68 o 
  -7  16   0       81.55       75.44      3.57 o 
  -6  16   0       15.27       13.18      2.02 o 
  -5  16   0       28.78       27.15      2.25 o 
  -4  16   0       16.34       18.47      2.33 o 
  -3  16   0      103.67       96.50      3.61 o 
  -2  16   0       12.85       13.95      2.33 o 
  -1  16   0       63.76       66.16      4.90 o 
   0  16   0       46.62       48.24      3.10 o 
   1  16   0       13.26       14.63      2.53 o 
   2  16   0        3.00        5.17      2.80 o 
   3  16   0       55.42       59.74      3.99 o 
   4  16   0        4.72        7.47      3.34 o 
 -20  17   0       28.71       33.79      4.84 o 
 -19  17   0        7.28        5.20      3.77 o 
 -18  17   0       64.79       68.71      3.88 o 
 -17  17   0       41.14       44.93      3.40 o 
 -16  17   0       13.15       15.03      2.70 o 
 -15  17   0        4.23        0.23      2.59 o 
 -14  17   0      195.31      180.15      5.85 o 
 -13  17   0      124.12      132.28      5.18 o 
 -12  17   0       68.58       73.36      3.70 o 
 -11  17   0      149.48      147.20      4.61 o 
 -10  17   0       93.56       95.65      3.56 o 
  -9  17   0       72.92       72.19      3.26 o 
  -8  17   0       35.54       32.04      2.35 o 
  -7  17   0      128.33      124.96      3.62 o 
  -6  17   0        8.67        6.71      1.95 o 
  -5  17   0       56.95       56.98      3.42 o 
  -4  17   0       24.09       15.38      2.33 o 
  -3  17   0       10.99       12.49      2.41 o 
  -2  17   0       79.36       77.08      3.52 o 
  -1  17   0       47.63       56.97      3.30 o 
   0  17   0       41.99       38.21      3.02 o 
   1  17   0       29.07       34.69      3.50 o 
   2  17   0       30.67       38.09      3.61 o 
   3  17   0       10.94       11.65      4.31 o 
 -19  18   0       14.98       16.93      3.05 o 
 -18  18   0       40.78       50.75      4.08 o 
 -17  18   0       29.42       32.64      3.20 o 
 -16  18   0        3.16        3.49      3.91 o 
 -15  18   0       35.19       38.58      3.64 o 
 -14  18   0       60.17       59.83      5.38 o 
 -13  18   0        0.09       -0.24      2.57 o 
 -12  18   0       87.58       83.63      5.16 o 
 -11  18   0       79.01       87.93      3.63 o 
 -10  18   0       52.18       51.05      3.07 o 
  -9  18   0        4.81        3.83      2.03 o 
  -8  18   0       30.10       28.11      2.44 o 
  -7  18   0       26.17       27.30      2.44 o 
  -6  18   0       26.27       32.72      3.95 o 
  -5  18   0       14.97       13.26      2.38 o 
  -4  18   0       10.90       11.04      2.42 o 
  -3  18   0       49.53       45.30      3.13 o 
  -2  18   0       12.68       14.16      2.59 o 
  -1  18   0       65.15       77.89      3.82 o 
   0  18   0       39.63       42.35      3.31 o 
   1  18   0       23.61       28.47      3.51 o 
 -18  19   0       24.16       32.86      4.62 o 
 -17  19   0       30.82       33.00      3.75 o 
 -16  19   0       55.53       61.37      4.24 o 
 -15  19   0       13.87       18.94      3.29 o 
 -14  19   0       39.60       46.09      3.86 o 
 -13  19   0       20.88       25.04      3.04 o 
 -12  19   0        1.34       -2.37      2.37 o 
 -11  19   0       86.78       90.12      4.51 o 
 -10  19   0       17.05       21.50      2.42 o 
  -9  19   0       19.08       21.09      2.54 o 
  -8  19   0       45.21       45.22      4.05 o 
  -7  19   0      106.42       98.65      3.81 o 
  -6  19   0       79.83       79.22      3.60 o 
  -5  19   0      137.25      137.32      4.45 o 
  -4  19   0       28.10       29.83      2.86 o 
  -3  19   0        0.14        1.25      2.41 o 
  -2  19   0        7.02        7.99      2.59 o 
  -1  19   0       14.88       18.72      4.56 o 
 -17  20   0       10.97       14.01      3.39 o 
 -16  20   0        4.35        5.10      3.02 o 
 -15  20   0       13.61       14.13      3.29 o 
 -14  20   0       99.09      102.95      4.54 o 
 -13  20   0       62.78       64.53      4.93 o 
 -12  20   0       43.97       40.07      4.09 o 
 -11  20   0        8.85       11.01      2.65 o 
 -10  20   0       29.90       28.43      2.64 o 
  -9  20   0        0.74        1.22      2.24 o 
  -8  20   0        0.51       -0.72      2.36 o 
  -7  20   0       16.99       14.93      2.64 o 
  -6  20   0       10.20       13.54      2.62 o 
  -5  20   0       35.26       34.09      3.05 o 
  -4  20   0        2.96        2.28      2.48 o 
  -3  20   0       29.14       35.76      3.27 o 
 -15  21   0        0.48        2.61      2.65 o 
 -14  21   0        2.42        1.03      2.66 o 
 -13  21   0        3.30        5.40      3.30 o 
 -12  21   0       34.45       32.84      3.03 o 
 -11  21   0       73.33       81.68      4.12 o 
 -10  21   0       28.43       28.19      2.92 o 
  -9  21   0       11.41       13.23      2.58 o 
  -8  21   0       14.74       17.37      2.73 o 
  -7  21   0        8.67       12.48      2.70 o 
  -6  21   0        3.70        4.70      2.45 o 
  -1   1   1      256.54      259.45      1.90 o 
   0   1   1      496.55      466.38      2.94 o 
   1   1   1     3526.73     3590.90     19.80 o 
  -3   2   1     1767.66     1867.73      9.98 o 
  -2   2   1     7684.46     7827.19     42.83 o 
  -1   2   1     6852.81     6828.72     45.49 o 
   0   2   1     3091.06     3000.43     16.62 o 
   1   2   1     2837.81     2920.39     16.68 o 
   2   2   1      856.73      894.01      6.44 o 
  -5   3   1      481.13      482.93      4.14 o 
  -4   3   1      310.06      283.84      2.35 o 
  -3   3   1     3649.53     3698.30     22.36 o 
  -2   3   1     6230.63     6297.61     41.62 o 
  -1   3   1     1935.35     1949.02     13.96 o 
   0   3   1     4666.68     4703.98     28.08 o 
   1   3   1      385.23      411.48      3.36 o 
   2   3   1      226.66      218.12      3.36 o 
   3   3   1       66.18       69.27      3.13 o 
  -7   4   1       97.84      122.84      2.60 o 
  -6   4   1      327.05      342.30      5.68 o 
  -5   4   1     1662.89     1705.14     10.19 o 
  -4   4   1     3238.81     3201.07     19.79 o 
  -3   4   1     1505.03     1455.81      9.85 o 
  -2   4   1     1672.35     1663.50     16.02 o 
  -1   4   1      390.65      421.49      4.17 o 
   0   4   1      313.98      323.60      2.97 o 
   1   4   1      316.65      300.80      2.99 o 
   2   4   1       32.81       39.71      1.83 o 
   3   4   1       41.09       42.88      1.58 o 
   4   4   1      835.02      816.67      9.15 o 
  -9   5   1     1617.88     1634.89     13.19 o 
  -8   5   1     2217.66     2292.45     17.12 o 
  -7   5   1     1345.33     1427.96     10.15 o 
  -6   5   1       24.53       28.82      2.06 o 
  -5   5   1     1290.21     1356.09      8.43 o 
  -4   5   1      383.68      397.41      4.02 o 
  -3   5   1       88.64       89.17      2.67 o 
  -2   5   1      231.21      228.89      3.41 o 
  -1   5   1      444.92      436.33      4.83 o 
   0   5   1     2623.09     2685.12     15.63 o 
   1   5   1      969.58      978.12      7.68 o 
   2   5   1      264.80      257.55      4.02 o 
   3   5   1      274.74      291.22      3.66 o 
   4   5   1       88.61       80.49      3.17 o 
   5   5   1        0.40        1.23      1.64 o 
 -11   6   1       72.55       77.53      3.24 o 
 -10   6   1       68.37       62.77      2.29 o 
  -9   6   1      761.05      754.54      7.50 o 
  -8   6   1       95.52       86.22      2.16 o 
  -7   6   1      686.44      696.34      7.25 o 
  -6   6   1     1162.39     1279.47      8.27 o 
  -5   6   1       74.77       81.01      2.16 o 
  -4   6   1      216.13      237.12      3.64 o 
  -3   6   1      699.56      714.45      6.88 o 
  -2   6   1       96.04       83.36      2.50 o 
  -1   6   1      205.48      232.19      2.70 o 
   0   6   1     1921.35     1987.28     11.26 o 
   1   6   1     2220.28     2259.53     13.88 o 
   2   6   1       73.12       76.00      1.99 o 
   3   6   1       13.25       13.90      1.23 o 
   4   6   1        6.86        7.80      1.45 o 
   5   6   1      196.21      187.75      3.95 o 
   6   6   1      454.20      435.76      7.19 o 
 -13   7   1      134.71      126.01      4.29 o 
 -12   7   1      232.29      214.63      5.03 o 
 -11   7   1       75.45       73.99      2.63 o 
 -10   7   1       38.53       40.50      2.29 o 
  -9   7   1      149.94      157.61      3.96 o 
  -8   7   1       25.18       25.95      1.46 o 
  -7   7   1      216.46      226.52      3.63 o 
  -6   7   1      722.74      767.10      5.59 o 
  -5   7   1       63.33       63.53      2.03 o 
  -4   7   1     1062.49     1064.68      9.48 o 
  -3   7   1      830.00      855.26      8.14 o 
  -2   7   1      256.46      315.02      3.23 o 
  -1   7   1       10.75       24.21      1.28 o 
   0   7   1      126.51      138.06      2.40 o 
   1   7   1      126.28      124.62      2.42 o 
   2   7   1      389.97      401.93      4.30 o 
   3   7   1      476.72      443.49      4.67 o 
   4   7   1      154.55      146.67      3.32 o 
   5   7   1      112.79      112.84      6.53 o 
   6   7   1      101.12       99.16      3.96 o 
   7   7   1      660.38      658.08      9.74 o 
 -15   8   1      111.38      107.51      4.41 o 
 -14   8   1       35.91       36.11      2.96 o 
 -13   8   1      237.42      220.39     10.48 o 
 -12   8   1       97.24       91.55      3.09 o 
 -11   8   1       95.01      103.12      2.98 o 
 -10   8   1        6.60        8.36      1.35 o 
  -9   8   1      102.66      108.27      2.54 o 
  -8   8   1      132.38      132.03      2.61 o 
  -7   8   1       34.44       27.44      1.44 o 
  -6   8   1      443.37      420.36      3.52 o 
  -5   8   1      379.11      386.61      9.67 o 
  -4   8   1      337.70      362.58      5.00 o 
  -3   8   1      714.23      782.44     10.73 o 
  -2   8   1       71.12       69.80      1.78 o 
  -1   8   1       84.65       91.29      2.85 o 
   0   8   1       54.45       59.03      1.86 o 
   1   8   1      160.28      159.30      2.82 o 
   2   8   1      185.95      196.54      3.44 o 
   3   8   1     1213.77     1164.93      9.03 o 
   4   8   1      139.06      143.81      3.45 o 
   5   8   1      297.16      290.80      6.51 o 
   6   8   1       26.96       29.12      2.77 o 
   7   8   1       58.29       70.15      6.62 o 
   8   8   1      148.09      149.67      5.15 o 
 -17   9   1       16.64       14.71      3.38 o 
 -16   9   1       28.90       26.70      3.07 o 
 -15   9   1      158.40      148.90      4.21 o 
 -14   9   1      121.15      113.85      3.66 o 
 -13   9   1       40.49       32.92      2.41 o 
 -12   9   1       19.72       20.30      1.73 o 
 -11   9   1      233.22      231.76      3.79 o 
 -10   9   1       63.64       62.61      4.33 o 
  -9   9   1        2.03        3.28      1.20 o 
  -8   9   1       51.12       35.36      1.65 o 
  -7   9   1      155.21      154.29      2.71 o 
  -6   9   1      475.88      450.87      4.80 o 
  -5   9   1      228.66      246.94      5.35 o 
  -4   9   1       61.39       65.88      2.90 o 
  -3   9   1        3.92        5.70      1.07 o 
  -2   9   1      128.47      135.73      2.49 o 
  -1   9   1       66.66       62.83      2.02 o 
   0   9   1       12.21       15.48      1.42 o 
   1   9   1       20.53       20.06      1.53 o 
   2   9   1      188.86      185.28      3.27 o 
   3   9   1      373.11      366.62      5.25 o 
   4   9   1      368.61      352.35      6.51 o 
   5   9   1      338.62      331.16      8.10 o 
   6   9   1       13.09       10.15      2.30 o 
   7   9   1       20.01       15.02      2.81 o 
   8   9   1        7.77        8.16      3.36 o 
   9   9   1       48.00       46.27      5.27 o 
 -19  10   1       58.02       68.68      4.87 o 
 -18  10   1       93.47       81.52      4.34 o 
 -17  10   1       30.25       27.78      3.12 o 
 -16  10   1      114.00      109.47      3.96 o 
 -15  10   1        8.14        9.66      2.15 o 
 -14  10   1       18.44       17.25      2.16 o 
 -13  10   1       28.00       26.73      3.20 o 
 -12  10   1      377.00      374.68      7.24 o 
 -11  10   1       88.96       85.57      2.58 o 
 -10  10   1      114.51      108.90      2.71 o 
  -9  10   1       20.93       28.60      1.81 o 
  -8  10   1      202.81      207.06      3.95 o 
  -7  10   1       93.90       92.00      2.36 o 
  -6  10   1      137.98      121.05      2.46 o 
  -5  10   1      517.81      529.37      5.37 o 
  -4  10   1       25.97       17.49      1.98 o 
  -3  10   1       43.45       42.78      1.70 o 
  -2  10   1      569.18      560.19      5.41 o 
  -1  10   1      149.85      148.85      2.85 o 
   0  10   1       48.84       55.98      2.06 o 
   1  10   1      128.68      120.68      3.24 o 
   2  10   1      276.05      266.94      4.04 o 
   3  10   1       41.21       39.32      2.43 o 
   4  10   1      139.56      130.36      3.74 o 
   5  10   1       56.69       64.45      3.43 o 
   6  10   1      161.25      154.24      4.65 o 
   7  10   1       20.06       21.13      4.57 o 
   8  10   1       13.33       10.33      3.55 o 
   9  10   1      102.47      102.37      7.74 o 
  10  10   1      145.00      145.50      5.83 o 
 -21  11   1        3.92        2.14      2.96 o 
 -20  11   1       39.64       43.90      3.99 o 
 -19  11   1       12.90       10.29      3.00 o 
 -18  11   1       55.56       53.38      3.73 o 
 -17  11   1        4.09        1.68      2.44 o 
 -16  11   1       24.31       23.81      2.60 o 
 -15  11   1      230.64      203.94      4.77 o 
 -14  11   1       68.36       61.22      2.99 o 
 -13  11   1      188.12      188.49      6.63 o 
 -12  11   1      140.70      137.25      3.25 o 
 -11  11   1      285.68      267.24      4.23 o 
 -10  11   1      525.15      498.92      5.69 o 
  -9  11   1      284.32      284.07      4.07 o 
  -8  11   1       37.91       36.20      1.79 o 
  -7  11   1      221.01      213.26      3.37 o 
  -6  11   1      242.87      231.72      3.47 o 
  -5  11   1       78.95       75.67      2.21 o 
  -4  11   1      380.31      364.25      4.20 o 
  -3  11   1      739.78      696.71      6.31 o 
  -2  11   1      158.03      151.29      3.15 o 
  -1  11   1       36.92       34.69      1.85 o 
   0  11   1       31.16       31.07      1.89 o 
   1  11   1        5.17        4.75      1.71 o 
   2  11   1      213.60      206.78      4.27 o 
   3  11   1      146.81      146.06      3.92 o 
   4  11   1       50.88       49.41      2.80 o 
   5  11   1      122.16      124.05      3.93 o 
   6  11   1        3.93        1.64      5.72 o 
   7  11   1       52.71       50.82      4.80 o 
   8  11   1       33.84       28.43      4.40 o 
   9  11   1       50.80       59.41     11.69 o 
  10  11   1        2.22        1.12      6.55 o 
 -21  12   1       27.45       37.79      3.85 o 
 -20  12   1       22.99       26.79      4.22 o 
 -19  12   1       28.75       32.17      4.75 o 
 -18  12   1       92.29       82.31      4.22 o 
 -17  12   1        5.94        6.07      2.61 o 
 -16  12   1       26.34       25.57      2.61 o 
 -15  12   1       16.56       22.02      2.42 o 
 -14  12   1        7.31        7.49      2.01 o 
 -13  12   1       99.50      101.72      3.09 o 
 -12  12   1      100.25       98.58      2.94 o 
 -11  12   1      480.46      473.97      5.74 o 
 -10  12   1      225.39      210.66      3.78 o 
  -9  12   1      155.86      156.75      3.80 o 
  -8  12   1      511.29      475.76      6.75 o 
  -7  12   1       26.52       28.08      1.71 o 
  -6  12   1        2.55        2.52      1.30 o 
  -5  12   1      169.51      163.12      3.33 o 
  -4  12   1      350.47      317.17      4.40 o 
  -3  12   1       46.65       47.76      1.97 o 
  -2  12   1       25.50       25.27      1.75 o 
  -1  12   1       76.53       75.28      2.47 o 
   0  12   1      132.24      129.31      3.17 o 
   1  12   1      121.22      121.61      3.61 o 
   2  12   1       54.05       63.66      3.33 o 
   3  12   1      397.45      368.53      5.99 o 
   4  12   1       43.52       44.96      2.84 o 
   5  12   1       23.38       26.88      2.90 o 
   6  12   1       51.85       49.93      4.92 o 
   7  12   1       78.53       86.94      5.97 o 
   8  12   1        5.93        0.68      3.64 o 
   9  12   1       15.89       23.08      4.54 o 
 -21  13   1        9.13        5.17      3.20 o 
 -20  13   1       37.04       37.12      3.76 o 
 -19  13   1       51.85       59.30      6.43 o 
 -18  13   1       20.98       16.00      2.96 o 
 -17  13   1       48.65       47.16      4.81 o 
 -16  13   1       59.42       59.38      3.28 o 
 -15  13   1        5.50        1.99      1.99 o 
 -14  13   1       63.50       70.06      3.12 o 
 -13  13   1       41.24       49.50      2.43 o 
 -12  13   1       21.83       23.48      1.93 o 
 -11  13   1      130.93      133.37      3.28 o 
 -10  13   1      211.14      214.67      3.89 o 
  -9  13   1       25.00       21.29      1.84 o 
  -8  13   1     1183.09     1138.59      9.99 o 
  -7  13   1      821.88      763.85      7.50 o 
  -6  13   1      121.34      124.46      2.95 o 
  -5  13   1       24.59       27.77      1.73 o 
  -4  13   1       80.37       72.05      2.34 o 
  -3  13   1       49.42       48.50      2.09 o 
  -2  13   1       81.41       77.93      2.58 o 
  -1  13   1       54.08       51.77      2.34 o 
   0  13   1      239.10      220.78      4.55 o 
   1  13   1      452.37      426.71      9.45 o 
   2  13   1       53.46       49.19      2.91 o 
   3  13   1       11.05       12.97      2.33 o 
   4  13   1       30.50       31.99      4.18 o 
   5  13   1       30.11       31.24      4.74 o 
   6  13   1       27.72       28.22      5.39 o 
   7  13   1        0.34       -0.08      3.73 o 
   8  13   1       15.55       22.05      4.56 o 
 -21  14   1        6.61       11.57      3.29 o 
 -20  14   1        1.69        0.02      3.17 o 
 -19  14   1        2.93       -0.64      2.61 o 
 -18  14   1       20.66       24.12      3.24 o 
 -17  14   1       33.30       27.76      3.96 o 
 -16  14   1      112.81      111.22      3.98 o 
 -15  14   1      188.30      180.85      4.64 o 
 -14  14   1       14.08       16.10      2.24 o 
 -13  14   1      151.12      160.39      3.78 o 
 -12  14   1      153.57      144.67      3.46 o 
 -11  14   1      117.43      115.06      3.19 o 
 -10  14   1      491.73      492.77      6.38 o 
  -9  14   1      128.44      136.07      3.18 o 
  -8  14   1      149.98      141.97      3.19 o 
  -7  14   1      108.47      102.86      2.81 o 
  -6  14   1      219.05      208.25      3.51 o 
  -5  14   1       20.91       19.30      1.99 o 
  -4  14   1      276.63      248.74      3.99 o 
  -3  14   1       85.83       82.17      2.70 o 
  -2  14   1       15.97       11.26      1.92 o 
  -1  14   1       91.00       90.54      5.03 o 
   0  14   1      158.91      162.44      4.19 o 
   1  14   1        1.77        2.45      2.04 o 
   2  14   1       26.33       23.16      2.79 o 
   3  14   1        4.68        7.41      2.65 o 
   4  14   1       29.16       27.27      3.90 o 
   5  14   1       23.92       18.01      6.42 o 
   6  14   1       26.53       31.74      4.83 o 
   7  14   1       19.22       12.68      4.43 o 
 -20  15   1        4.19        3.37      2.92 o 
 -19  15   1       14.65       13.93      3.05 o 
 -18  15   1       60.27       69.65      4.00 o 
 -17  15   1       43.38       51.10      3.59 o 
 -16  15   1       40.58       42.23      6.71 o 
 -15  15   1       65.42       62.86      3.84 o 
 -14  15   1      154.76      153.25      3.85 o 
 -13  15   1       97.23      101.31      3.48 o 
 -12  15   1      108.51      102.49      3.14 o 
 -11  15   1      130.57      129.59      3.33 o 
 -10  15   1       93.58       96.57      2.88 o 
  -9  15   1      209.36      198.57      5.43 o 
  -8  15   1       47.98       49.13      2.30 o 
  -7  15   1       11.94       15.98      1.60 o 
  -6  15   1      154.89      143.05      3.15 o 
  -5  15   1       62.96       63.76      2.43 o 
  -4  15   1       61.98       61.03      2.47 o 
  -3  15   1      109.19      106.87      3.08 o 
  -2  15   1       48.85       47.58      2.44 o 
  -1  15   1      166.63      158.40      4.45 o 
   0  15   1       11.65        9.71      2.25 o 
   1  15   1        4.28        5.13      2.39 o 
   2  15   1        2.19        4.08      2.47 o 
   3  15   1       36.51       35.39      3.28 o 
   4  15   1       80.10       90.94     10.64 o 
   5  15   1        6.71        6.35      4.78 o 
 -20  16   1       11.20       12.85      3.71 o 
 -19  16   1       12.08       13.85      4.51 o 
 -18  16   1       53.25       57.57      3.84 o 
 -17  16   1       61.22       60.03      3.72 o 
 -16  16   1       88.71       87.34      5.34 o 
 -15  16   1        2.42        5.72      2.85 o 
 -14  16   1      111.04      108.33      3.72 o 
 -13  16   1       51.03       54.75      2.64 o 
 -12  16   1       60.38       58.40      2.66 o 
 -11  16   1       21.21       23.66      2.84 o 
 -10  16   1       21.50       16.18      2.75 o 
  -9  16   1        6.32        7.21      2.42 o 
  -8  16   1      120.57      119.86      3.96 o 
  -7  16   1       35.30       33.83      2.66 o 
  -6  16   1      137.68      125.27      3.10 o 
  -5  16   1       51.80       53.70      2.38 o 
  -4  16   1       41.13       37.40      2.27 o 
  -3  16   1       75.98       77.67      2.91 o 
  -2  16   1        7.75       11.49      2.01 o 
  -1  16   1       11.05        9.28      2.25 o 
   0  16   1       41.61       39.90      3.20 o 
   1  16   1        9.43        9.72      2.72 o 
   2  16   1       19.39       20.88      3.06 o 
   3  16   1        5.52        6.62      3.50 o 
   4  16   1       10.25       11.94      3.78 o 
 -19  17   1       38.96       40.04      3.56 o 
 -18  17   1        2.20        5.14      2.52 o 
 -17  17   1        5.18       10.82      2.72 o 
 -16  17   1        4.81        5.70      2.42 o 
 -15  17   1       58.46       64.10      2.95 o 
 -14  17   1      131.21      131.51      4.15 o 
 -13  17   1       30.21       32.79      3.28 o 
 -12  17   1       25.79       27.13      4.75 o 
 -11  17   1        8.97        8.63      2.63 o 
 -10  17   1        9.72       12.80      2.71 o 
  -9  17   1       18.21       23.67      2.95 o 
  -8  17   1       67.06       62.56      4.12 o 
  -7  17   1      222.83      216.86      5.44 o 
  -6  17   1       25.50       27.74      2.69 o 
  -5  17   1      146.24      136.09      3.39 o 
  -4  17   1       12.00       12.89      2.01 o 
  -3  17   1       19.16       20.17      2.19 o 
  -2  17   1       28.14       27.83      2.61 o 
  -1  17   1        1.12       -2.27      2.27 o 
   0  17   1       37.04       36.65      3.25 o 
   1  17   1       61.25       67.20      3.92 o 
   2  17   1       58.40       68.73      5.17 o 
 -19  18   1       21.60       21.38      3.16 o 
 -18  18   1       38.79       39.60      3.34 o 
 -17  18   1        7.93        9.35      2.68 o 
 -16  18   1       22.91       28.00      4.58 o 
 -15  18   1       50.83       59.69      4.67 o 
 -14  18   1       26.98       28.59      3.31 o 
 -13  18   1       22.22       22.61      3.17 o 
 -12  18   1       71.78       70.62      4.07 o 
 -11  18   1       32.80       32.85      3.35 o 
 -10  18   1       20.38       22.78      4.09 o 
  -9  18   1       35.90       35.04      5.14 o 
  -8  18   1       16.97       19.27      3.05 o 
  -7  18   1       21.97       27.53      2.88 o 
  -6  18   1      100.46      110.27      4.19 o 
  -5  18   1       84.55       81.80      5.53 o 
  -4  18   1       19.04       21.48      2.22 o 
  -3  18   1       22.70       25.71      2.50 o 
  -2  18   1       16.44       19.90      2.84 o 
  -1  18   1       59.45       63.97      5.38 o 
   0  18   1        2.57        0.33      3.49 o 
   1  18   1        6.00       13.86      5.10 o 
 -18  19   1       66.88       76.73      8.89 o 
 -17  19   1        5.80        6.17      4.19 o 
 -16  19   1        9.39       10.55      3.60 o 
 -15  19   1        3.39        3.99      2.90 o 
 -14  19   1       74.43       76.09      4.39 o 
 -13  19   1       11.43       11.57      3.05 o 
 -12  19   1       39.65       41.47      3.76 o 
 -11  19   1       47.29       43.83      3.73 o 
 -10  19   1      115.54      123.73      5.93 o 
  -9  19   1       15.25       11.96      2.66 o 
  -8  19   1       27.63       30.30      3.08 o 
  -7  19   1       28.96       27.57      3.05 o 
  -6  19   1       25.06       28.31      3.07 o 
  -5  19   1       51.01       49.34      3.48 o 
  -4  19   1       20.52       22.60      3.38 o 
  -3  19   1       26.54       28.12      6.43 o 
  -2  19   1       31.55       35.50      4.53 o 
  -1  19   1       14.54       16.85      5.30 o 
 -16  20   1       47.39       52.60      4.78 o 
 -15  20   1       43.90       49.44      5.06 o 
 -14  20   1       43.73       48.17      4.01 o 
 -13  20   1        1.55        2.38      3.30 o 
 -12  20   1       74.85       77.34      5.75 o 
 -11  20   1       50.82       52.17      5.32 o 
 -10  20   1       63.64       80.74      4.01 o 
  -9  20   1       17.05       21.40      3.03 o 
  -8  20   1       49.32       58.84      3.71 o 
  -7  20   1        7.48       11.48      2.84 o 
  -6  20   1        4.50        7.32      3.05 o 
  -5  20   1       14.99       15.24      3.33 o 
  -4  20   1        7.93        6.06      3.64 o 
 -14  21   1       16.98       15.56      3.88 o 
 -13  21   1       13.81       11.82      3.32 o 
 -12  21   1        5.36        4.10      3.80 o 
 -11  21   1        1.81        3.85      2.73 o 
 -10  21   1       36.76       42.56      3.60 o 
  -9  21   1       49.45       58.00      4.20 o 
  -8  21   1       16.72       29.30      3.33 o 
  -7  21   1        9.43        4.69      3.08 o 
  -1   1   2       22.06       23.73      1.14 o 
   0   1   2       84.05       81.72      1.63 o 
   1   1   2      922.33      883.63      5.76 o 
  -3   2   2       87.23       83.72      1.79 o 
  -2   2   2       89.47       89.07      5.56 o 
  -1   2   2       74.15       64.57      2.03 o 
   0   2   2      480.46      458.30      9.56 o 
   1   2   2      279.07      274.96      2.79 o 
   2   2   2      481.46      520.39      4.44 o 
  -5   3   2      109.15      116.54      2.17 o 
  -4   3   2      315.62      350.48      5.05 o 
  -3   3   2      437.84      458.06      5.74 o 
  -2   3   2        2.69        3.31      1.22 o 
  -1   3   2       44.33       42.29      2.33 o 
   0   3   2     2564.34     2605.41     21.66 o 
   1   3   2      542.78      564.89      6.64 o 
   2   3   2      639.06      676.72      6.33 o 
   3   3   2      891.23      976.51      8.55 o 
  -7   4   2      506.58      488.16      4.63 o 
  -6   4   2      379.45      392.75      3.29 o 
  -5   4   2      244.71      274.13      4.67 o 
  -4   4   2      106.10      117.02      3.23 o 
  -3   4   2      238.22      246.52      3.07 o 
  -2   4   2      536.97      545.84      6.52 o 
  -1   4   2     1181.35     1204.92     10.77 o 
   0   4   2      227.15      210.07      3.97 o 
   1   4   2      136.38      123.37      3.33 o 
   2   4   2     1330.92     1362.44     16.89 o 
   3   4   2      994.40      991.95      9.65 o 
   4   4   2      184.75      180.15      3.37 o 
  -9   5   2       15.13       15.52      1.67 o 
  -8   5   2      213.38      206.10      3.00 o 
  -7   5   2      107.36      107.88      2.60 o 
  -6   5   2      102.34      106.83      3.78 o 
  -5   5   2     1318.82     1337.94     12.99 o 
  -4   5   2     1381.38     1384.55     10.94 o 
  -3   5   2     1830.10     1855.14     14.09 o 
  -2   5   2       17.86       21.21      1.93 o 
  -1   5   2      177.76      207.03      2.90 o 
   0   5   2     1195.87     1200.00     12.10 o 
   1   5   2      281.19      290.81      5.09 o 
   2   5   2      292.05      264.23      3.78 o 
   3   5   2      244.01      233.14      3.81 o 
   4   5   2      195.34      190.91      3.63 o 
   5   5   2      162.34      163.28      4.55 o 
 -11   6   2      169.31      167.51      3.79 o 
 -10   6   2      148.19      153.31      4.17 o 
  -9   6   2       28.10       28.83      1.50 o 
  -8   6   2       94.63       88.74      3.14 o 
  -7   6   2       18.25       16.35      2.46 o 
  -6   6   2     1136.50     1150.82     11.71 o 
  -5   6   2     1812.28     1773.89     13.82 o 
  -4   6   2      335.98      372.97      4.62 o 
  -3   6   2      445.41      438.87      5.18 o 
  -2   6   2     1012.09     1042.75      8.26 o 
  -1   6   2      244.89      257.62      3.46 o 
   0   6   2      256.55      255.34      4.22 o 
   1   6   2      575.36      539.97      7.48 o 
   2   6   2      136.56      148.29      5.05 o 
   3   6   2      526.12      519.12      6.16 o 
   4   6   2      135.92      134.95      3.35 o 
   5   6   2      337.11      321.68      5.08 o 
   6   6   2      282.30      273.93      5.89 o 
 -13   7   2      149.91      137.33      4.90 o 
 -12   7   2      333.61      327.99      4.65 o 
 -11   7   2      173.15      172.62      3.24 o 
 -10   7   2      217.13      203.75      3.27 o 
  -9   7   2      114.51      103.87      2.09 o 
  -8   7   2      102.68      109.70      2.93 o 
  -7   7   2       92.05       98.95      2.40 o 
  -6   7   2      906.84      898.76      7.59 o 
  -5   7   2      101.67      108.89      3.15 o 
  -4   7   2      496.82      535.73      6.08 o 
  -3   7   2       66.98       61.36      2.43 o 
  -2   7   2       11.35       16.58      1.43 o 
  -1   7   2       18.17       24.90      1.73 o 
   0   7   2      173.73      181.55      3.79 o 
   1   7   2      373.97      353.94      6.94 o 
   2   7   2      793.09      773.99      7.84 o 
   3   7   2      261.74      243.49      4.27 o 
   4   7   2        2.03        3.03      1.58 o 
   5   7   2      169.50      172.64      4.09 o 
   6   7   2       43.88       39.38      3.15 o 
   7   7   2      185.64      185.27      5.31 o 
 -15   8   2        7.29        5.93      2.51 o 
 -14   8   2       16.31       14.84      3.46 o 
 -13   8   2      248.38      238.59      4.79 o 
 -12   8   2       30.83       29.30      2.69 o 
 -11   8   2      419.09      399.52      7.43 o 
 -10   8   2      228.10      219.30      4.66 o 
  -9   8   2        7.01        4.16      1.64 o 
  -8   8   2      167.43      174.44      3.16 o 
  -7   8   2       31.30       32.07      1.72 o 
  -6   8   2      129.21      132.37      3.08 o 
  -5   8   2       46.75       53.41      2.21 o 
  -4   8   2      137.53      124.31      3.52 o 
  -3   8   2      259.63      235.93      3.85 o 
  -2   8   2       11.61       14.55      1.71 o 
  -1   8   2      107.09      114.14      2.74 o 
   0   8   2       21.23       22.30      2.07 o 
   1   8   2      327.67      309.04      8.39 o 
   2   8   2       84.86       87.07      2.98 o 
   3   8   2      292.73      285.79      4.79 o 
   4   8   2       49.65       54.45      4.31 o 
   5   8   2      217.92      213.51     11.54 o 
   6   8   2      137.89      140.46      4.88 o 
   7   8   2        2.63        6.01      2.81 o 
   8   8   2        0.79        0.30      2.41 o 
 -17   9   2        5.33        2.99      2.70 o 
 -16   9   2       75.35       76.73      4.60 o 
 -15   9   2       20.25       20.87      2.81 o 
 -14   9   2      204.32      177.96      4.39 o 
 -13   9   2       30.20       28.10      2.25 o 
 -12   9   2      135.32      135.30      3.45 o 
 -11   9   2      278.36      263.46      4.92 o 
 -10   9   2       41.69       40.45      2.34 o 
  -9   9   2       21.22       20.25      1.69 o 
  -8   9   2      178.69      187.67      3.71 o 
  -7   9   2       34.76       35.57      2.60 o 
  -6   9   2       62.98       75.17      2.73 o 
  -5   9   2      483.50      522.93      8.67 o 
  -4   9   2       95.58       98.50      3.13 o 
  -3   9   2      176.33      171.95      3.94 o 
  -2   9   2      288.33      281.95      5.36 o 
  -1   9   2       87.97       83.93      2.58 o 
   0   9   2      125.44      134.39      3.90 o 
   1   9   2      382.91      363.23      5.95 o 
   2   9   2      140.07      141.80      3.94 o 
   3   9   2       96.12       88.87      4.60 o 
   4   9   2        4.38        5.26      2.38 o 
   5   9   2       16.31       17.02      2.79 o 
   6   9   2       32.77       32.71      3.23 o 
   7   9   2       98.91      101.54      4.58 o 
   8   9   2        4.55        2.54      2.64 o 
   9   9   2       32.52       33.07      3.93 o 
 -19  10   2        5.82        8.46      3.58 o 
 -18  10   2       37.53       40.03      4.01 o 
 -17  10   2       22.63       29.13      3.25 o 
 -16  10   2       42.49       43.59      2.95 o 
 -15  10   2       50.10       44.50      2.81 o 
 -14  10   2       25.26       29.67      2.63 o 
 -13  10   2       28.38       36.86      2.26 o 
 -12  10   2       30.33       26.85      2.91 o 
 -11  10   2       50.10       53.67      2.74 o 
 -10  10   2       63.87       69.83      2.95 o 
  -9  10   2      128.23      127.71      4.86 o 
  -8  10   2      923.23      902.16      9.46 o 
  -7  10   2      159.66      159.71      3.98 o 
  -6  10   2       74.94       76.22      3.93 o 
  -5  10   2      259.03      241.94      4.66 o 
  -4  10   2      312.28      291.01      4.44 o 
  -3  10   2      142.81      129.92      3.62 o 
  -2  10   2       47.07       47.03      2.20 o 
  -1  10   2      309.25      299.36      5.66 o 
   0  10   2       20.34       22.59      2.36 o 
   1  10   2      506.45      492.45      9.07 o 
   2  10   2      188.04      168.81      6.53 o 
   3  10   2       12.61       13.39      2.66 o 
   4  10   2       59.70       63.96      3.84 o 
   5  10   2       14.38       12.78      2.80 o 
   6  10   2      119.32      125.74      8.21 o 
   7  10   2       23.60       19.48      3.29 o 
   8  10   2       77.01       72.89      4.40 o 
   9  10   2       17.03        8.85      3.60 o 
  10  10   2        0.11        3.49      3.56 o 
 -20  11   2        1.05        3.01      2.88 o 
 -19  11   2       73.06       75.57      5.13 o 
 -18  11   2       21.29       18.24      3.10 o 
 -17  11   2       12.00       11.88      2.46 o 
 -16  11   2      198.42      191.15      5.81 o 
 -15  11   2       12.86       14.15      2.15 o 
 -14  11   2       53.78       46.73      2.51 o 
 -13  11   2       59.10       48.22      3.55 o 
 -12  11   2      101.09      103.78      4.55 o 
 -11  11   2       79.30       80.30      3.27 o 
 -10  11   2       14.98       10.98      2.03 o 
  -9  11   2      329.38      311.23      5.39 o 
  -8  11   2      561.62      527.06      7.10 o 
  -7  11   2      917.41      889.33     11.23 o 
  -6  11   2      786.49      766.45      8.93 o 
  -5  11   2        2.22        2.20      1.60 o 
  -4  11   2      327.48      308.72      4.84 o 
  -3  11   2       74.12       66.99      2.61 o 
  -2  11   2       72.73       64.31      3.11 o 
  -1  11   2      195.34      176.12      7.37 o 
   0  11   2      121.20      109.68      4.72 o 
   1  11   2       87.51       90.80      3.71 o 
   2  11   2       31.57       35.33      2.19 o 
   3  11   2       35.71       31.93      3.02 o 
   4  11   2        8.33        4.87      2.75 o 
   5  11   2       11.42       12.78      3.00 o 
   6  11   2        1.93       -0.86      2.77 o 
   7  11   2       10.54        8.56      3.23 o 
   8  11   2       85.29       82.23      5.62 o 
   9  11   2       13.45       15.93      4.08 o 
 -20  12   2       22.97       21.68      3.35 o 
 -19  12   2        7.79        8.21      2.84 o 
 -18  12   2        9.58        9.34      2.49 o 
 -17  12   2       76.91       78.64      3.60 o 
 -16  12   2       71.51       68.37      3.22 o 
 -15  12   2        5.10        5.14      1.89 o 
 -14  12   2      124.21      107.04      4.85 o 
 -13  12   2        9.00       10.04      2.85 o 
 -12  12   2       39.36       31.83      3.22 o 
 -11  12   2       79.26       81.39      4.21 o 
 -10  12   2      121.18      116.78      7.50 o 
  -9  12   2       31.34       32.08      2.44 o 
  -8  12   2       19.41       21.22      2.26 o 
  -7  12   2       25.42       25.04      2.41 o 
  -6  12   2       77.97       73.09      3.26 o 
  -5  12   2      165.86      172.66      4.54 o 
  -4  12   2       34.42       33.29      2.28 o 
  -3  12   2       47.54       43.93      2.85 o 
  -2  12   2       86.96       86.55      3.60 o 
  -1  12   2       69.06       62.89      3.29 o 
   0  12   2      153.00      140.52      4.56 o 
   1  12   2       22.34       20.57      2.67 o 
   2  12   2       42.17       38.47      2.43 o 
   3  12   2       31.75       32.47      5.24 o 
   4  12   2       47.11       54.70      4.13 o 
   5  12   2        6.53        8.12      2.98 o 
   6  12   2        9.62        9.47      3.18 o 
   7  12   2       17.89       20.19      6.17 o 
   8  12   2      113.57      108.34      6.40 o 
 -20  13   2       51.77       49.50      3.80 o 
 -19  13   2        3.45        0.31      2.52 o 
 -18  13   2       63.78       60.70      3.30 o 
 -17  13   2       35.14       31.94      2.65 o 
 -16  13   2       13.93       11.31      3.28 o 
 -15  13   2       92.33       98.01      5.00 o 
 -14  13   2      172.84      155.19      5.70 o 
 -13  13   2       24.50       27.52      3.69 o 
 -12  13   2       10.06       17.38      3.02 o 
 -11  13   2      113.30      120.48      6.31 o 
 -10  13   2       13.01        8.11      3.43 o 
  -9  13   2      135.51      131.90      4.03 o 
  -8  13   2       30.23       32.70      2.68 o 
  -7  13   2       46.27       50.26      2.95 o 
  -6  13   2      227.81      230.69      5.16 o 
  -5  13   2      689.06      670.09      7.84 o 
  -4  13   2      254.68      259.68      5.70 o 
  -3  13   2       70.89       64.91      3.76 o 
  -2  13   2       54.84       44.51      3.17 o 
  -1  13   2      118.37      112.65      4.28 o 
   0  13   2      101.82      108.01      5.19 o 
   1  13   2        1.21       -2.31      2.31 o 
   2  13   2        6.41        4.35      1.82 o 
   3  13   2       68.00       76.05      4.10 o 
   4  13   2       53.13       58.04      4.30 o 
   5  13   2       42.49       41.13      4.11 o 
   6  13   2       14.73       16.95      4.20 o 
   7  13   2       77.05       93.51     17.33 o 
 -20  14   2       13.11       10.71      2.82 o 
 -19  14   2        1.26       -0.98      2.44 o 
 -18  14   2       34.50       39.08      4.22 o 
 -17  14   2       13.41       12.95      4.84 o 
 -16  14   2        0.76        1.90      2.92 o 
 -15  14   2      221.83      236.08      7.09 o 
 -14  14   2       18.05       16.10      3.34 o 
 -13  14   2      261.66      236.79      7.34 o 
 -12  14   2        1.05        2.11      3.30 o 
 -11  14   2        0.78        1.38      3.41 o 
 -10  14   2       55.82       55.84      5.01 o 
  -9  14   2       26.13       24.11      2.51 o 
  -8  14   2       32.67       35.38      2.89 o 
  -7  14   2       47.73       46.18      2.74 o 
  -6  14   2      212.98      207.68      4.57 o 
  -5  14   2       90.97       83.13      3.27 o 
  -4  14   2       25.38       29.98      2.84 o 
  -3  14   2       27.55       29.94      3.03 o 
  -2  14   2       58.23       63.37      3.59 o 
  -1  14   2       42.21       42.05      3.32 o 
   0  14   2        7.59        5.47      3.24 o 
   1  14   2        4.07        6.14      2.66 o 
   2  14   2       25.70       25.16      2.25 o 
   3  14   2       27.32       31.61      2.73 o 
   4  14   2        2.61        0.89      3.11 o 
   5  14   2       18.32       15.30      4.30 o 
   6  14   2       14.56       16.44      3.20 o 
 -19  15   2       60.71       64.84     11.98 o 
 -18  15   2       40.46       42.80      4.43 o 
 -17  15   2       26.92       27.63      3.91 o 
 -16  15   2       14.01       13.10      3.42 o 
 -15  15   2      108.97      116.53      5.53 o 
 -14  15   2      137.31      142.57     14.20 o 
 -13  15   2       33.86       28.12      4.74 o 
 -12  15   2       30.79       37.00      4.83 o 
 -11  15   2       21.81       28.01      7.49 o 
 -10  15   2       56.94       59.31      4.84 o 
  -9  15   2       63.39       62.44      3.53 o 
  -8  15   2       92.25       97.34      6.69 o 
  -7  15   2       39.35       41.51      2.78 o 
  -6  15   2       74.96       76.38      3.39 o 
  -5  15   2       34.94       33.06      4.60 o 
  -4  15   2        4.44        4.60      2.50 o 
  -3  15   2        3.61        1.78      3.86 o 
  -2  15   2       11.67        9.66      2.71 o 
  -1  15   2      130.36      140.23      5.85 o 
   0  15   2       10.69       14.94      2.98 o 
   1  15   2      103.99      101.85      4.73 o 
   2  15   2       40.37       47.02      4.76 o 
   3  15   2       14.35       15.95      7.03 o 
   4  15   2        4.44        2.42      2.90 o 
 -19  16   2       68.27       86.62      7.41 o 
 -18  16   2        5.50        4.72      3.42 o 
 -17  16   2        5.27        3.97      3.46 o 
 -16  16   2       26.49       26.02      5.16 o 
 -15  16   2       13.74       10.18      4.30 o 
 -14  16   2        8.25       11.63      4.34 o 
 -13  16   2       20.90       18.22      6.46 o 
 -12  16   2       64.96       71.72      7.41 o 
 -11  16   2       58.81       63.74      4.87 o 
 -10  16   2       70.01       72.14      3.85 o 
  -9  16   2       26.81       21.10      2.85 o 
  -8  16   2       27.67       24.18      2.64 o 
  -7  16   2        7.81        3.98      2.22 o 
  -6  16   2       31.19       29.77      2.73 o 
  -5  16   2        5.84        4.71      3.59 o 
  -4  16   2       36.80       35.13      3.39 o 
  -3  16   2       16.89       24.04      5.09 o 
  -2  16   2       65.60       67.28      4.14 o 
  -1  16   2       69.54       69.28      4.62 o 
   0  16   2       68.80       71.49      4.40 o 
   1  16   2        2.95        0.62      2.87 o 
   2  16   2       28.65       40.10      3.96 o 
   3  16   2       42.16       35.84      5.07 o 
 -18  17   2        4.58        3.72      3.52 o 
 -17  17   2       60.63       70.62      8.23 o 
 -16  17   2       56.91       67.19      6.75 o 
 -15  17   2       17.26       21.42      4.86 o 
 -14  17   2       46.31       36.14      5.43 o 
 -13  17   2       59.70       58.09      4.42 o 
 -12  17   2       45.47       44.29      3.64 o 
 -11  17   2       19.12       15.38      3.04 o 
 -10  17   2       33.88       39.32      3.49 o 
  -9  17   2        0.97       -0.70      2.27 o 
  -8  17   2       37.19       35.42      2.98 o 
  -7  17   2       48.96       50.02      3.25 o 
  -6  17   2       34.32       30.42      3.38 o 
  -5  17   2        9.45       11.59      3.00 o 
  -4  17   2       47.26       48.87      3.88 o 
  -3  17   2      176.27      181.28      6.02 o 
  -2  17   2       32.28       33.61      3.73 o 
  -1  17   2        0.92       -1.27      3.89 o 
   0  17   2       16.80       21.57      3.57 o 
   1  17   2        5.84        8.66      3.67 o 
 -17  18   2       51.14       60.51      6.52 o 
 -16  18   2       37.10       30.98      5.50 o 
 -15  18   2        9.83        9.05      4.61 o 
 -14  18   2       35.79       43.98      5.73 o 
 -13  18   2       31.06       31.87      3.95 o 
 -12  18   2       34.37       35.32      3.52 o 
 -11  18   2       16.34       15.99      4.26 o 
 -10  18   2       76.25       81.26      4.76 o 
  -9  18   2       43.07       47.37      3.34 o 
  -8  18   2       29.67       32.59      3.08 o 
  -7  18   2       20.14       24.75      2.92 o 
  -6  18   2       15.45       18.07      4.49 o 
  -5  18   2       12.50       16.13      3.24 o 
  -4  18   2       77.56       80.11      4.59 o 
  -3  18   2        2.71        7.66      3.18 o 
  -2  18   2       14.55        9.88      3.36 o 
  -1  18   2        7.13        5.80      3.19 o 
 -16  19   2       10.68        5.88      4.69 o 
 -15  19   2       18.68        9.38      4.97 o 
 -14  19   2       13.43       13.56      4.78 o 
 -13  19   2        1.22        1.24      4.57 o 
 -12  19   2        4.47       12.99      3.14 o 
 -11  19   2       28.18       32.97      3.21 o 
 -10  19   2       42.44       50.73      3.72 o 
  -9  19   2        4.66        2.33      2.49 o 
  -8  19   2       37.15       36.76      3.31 o 
  -7  19   2       50.84       55.55      4.19 o 
  -6  19   2       18.93       15.49      3.46 o 
  -5  19   2       14.15       13.95      3.47 o 
  -4  19   2        0.44        0.80      3.08 o 
  -3  19   2        6.30       13.67      3.49 o 
 -14  20   2       35.94       48.86      9.02 o 
 -13  20   2       18.43       24.75      3.57 o 
 -12  20   2       18.62       15.85      3.83 o 
 -11  20   2       29.26       39.04      3.46 o 
 -10  20   2       65.45       69.22      3.96 o 
  -9  20   2       33.51       38.50      3.49 o 
  -8  20   2       85.85       96.25      6.77 o 
  -7  20   2        9.37       13.63      3.52 o 
  -6  20   2       39.02       43.75      4.11 o 
   0   0   3      203.08      199.08      6.09 o 
  -1   1   3      480.21      468.70      5.58 o 
   0   1   3       62.79       51.80      2.70 o 
   1   1   3       50.07       50.80      2.04 o 
  -3   2   3      197.73      188.10      4.55 o 
  -2   2   3       18.37       15.57      2.11 o 
  -1   2   3      229.89      219.69      5.06 o 
   0   2   3       29.59       27.92      2.37 o 
   1   2   3      142.58      149.88      2.86 o 
   2   2   3      169.42      173.64      2.70 o 
  -5   3   3      415.68      411.35      6.66 o 
  -4   3   3       55.38       56.99      3.18 o 
  -3   3   3      137.82      140.23      4.35 o 
  -2   3   3       29.50       25.06      2.44 o 
  -1   3   3        3.43        4.24      1.98 o 
   0   3   3      244.44      244.78     18.61 o 
   1   3   3        0.18        0.27      1.36 o 
   2   3   3      329.17      319.17      6.58 o 
   3   3   3      263.22      254.47      2.90 o 
  -7   4   3      152.47      143.91      3.78 o 
  -6   4   3      385.57      370.94      8.24 o 
  -5   4   3      254.83      250.44      5.89 o 
  -4   4   3       97.45      100.45      4.18 o 
  -3   4   3      210.37      210.77      5.46 o 
  -2   4   3      333.44      334.46      6.81 o 
  -1   4   3      472.95      445.97      7.92 o 
   0   4   3       36.40       32.11      2.56 o 
   1   4   3      135.04      134.18      3.46 o 
   2   4   3       58.39       54.63      2.51 o 
   3   4   3        0.98        0.06      1.00 o 
   4   4   3      115.64      108.10      2.57 o 
  -9   5   3      177.81      176.98      4.84 o 
  -8   5   3       38.25       33.91      2.48 o 
  -7   5   3      136.65      134.40      9.17 o 
  -6   5   3        2.55        0.78      1.70 o 
  -5   5   3        3.28        2.76      2.47 o 
  -4   5   3      140.86      125.83     13.83 o 
  -3   5   3       46.37       48.14      3.29 o 
  -2   5   3      375.32      365.65      7.42 o 
  -1   5   3      169.19      168.17      4.34 o 
   0   5   3      109.81      109.46      3.38 o 
   1   5   3       23.16       23.00      3.23 o 
   2   5   3      235.76      243.97      7.97 o 
   3   5   3       30.19       29.61      3.00 o 
   4   5   3       21.44       23.43      1.70 o 
   5   5   3       82.86       81.03      2.61 o 
 -11   6   3      318.87      305.69      4.60 o 
 -10   6   3        2.25        2.79      2.08 o 
  -9   6   3      175.97      166.89      4.63 o 
  -8   6   3      179.91      178.58      4.67 o 
  -7   6   3      223.83      219.94      4.98 o 
  -6   6   3       40.32       38.21      3.25 o 
  -5   6   3       89.02       89.40      4.38 o 
  -4   6   3       48.75       40.13      5.64 o 
  -3   6   3      285.83      277.73      6.78 o 
  -2   6   3       98.62       92.58      4.53 o 
  -1   6   3       92.00       94.33      3.37 o 
   0   6   3       94.91       96.20      3.51 o 
   1   6   3      428.27      420.92     10.80 o 
   2   6   3      372.56      348.12      6.12 o 
   3   6   3      287.59      271.06      6.09 o 
   4   6   3       52.20       51.00      2.73 o 
   5   6   3      175.41      171.84      3.64 o 
   6   6   3      130.54      129.76      3.57 o 
 -13   7   3       60.56       60.33      3.24 o 
 -12   7   3      154.73      146.47      4.86 o 
 -11   7   3      116.88      109.77      4.36 o 
 -10   7   3       69.81       77.14      7.39 o 
  -9   7   3      503.68      457.72     11.83 o 
  -8   7   3      106.76       95.29      3.85 o 
  -7   7   3      189.33      182.09      6.92 o 
  -6   7   3       63.43       62.19      3.99 o 
  -5   7   3      628.57      604.90     23.51 o 
  -4   7   3      138.94      126.67      5.15 o 
  -3   7   3       34.60       34.70      2.43 o 
  -2   7   3       35.31       35.22      2.66 o 
  -1   7   3       10.23       10.42      2.05 o 
   0   7   3      191.78      184.95      5.07 o 
   1   7   3       31.46       29.91      4.47 o 
   2   7   3       13.72       17.86      3.38 o 
   3   7   3       30.42       26.78      2.68 o 
   4   7   3      189.64      178.03      4.91 o 
   5   7   3        4.87        6.54      1.72 o 
   6   7   3       17.13       19.33      2.13 o 
   7   7   3       16.18       13.19      2.17 o 
 -15   8   3       49.87       46.36      2.74 o 
 -14   8   3        6.01        1.58      2.59 o 
 -13   8   3        1.09        3.76      3.62 o 
 -12   8   3       12.83        8.59      2.64 o 
 -11   8   3      201.63      189.51      5.40 o 
 -10   8   3      104.51       97.39      4.11 o 
  -9   8   3      326.01      324.81      6.85 o 
  -8   8   3      272.31      255.86      7.30 o 
  -7   8   3      332.55      318.21      8.02 o 
  -6   8   3      109.71      112.73      5.19 o 
  -5   8   3      775.80      720.58     13.91 o 
  -4   8   3       43.94       34.63      3.55 o 
  -3   8   3       64.61       62.34      3.11 o 
  -2   8   3      172.06      158.85      5.27 o 
  -1   8   3       36.35       36.65      2.80 o 
   0   8   3      816.07      785.56     16.74 o 
   1   8   3       86.69       81.61      3.63 o 
   2   8   3      107.45      107.65      4.55 o 
   3   8   3        1.99       -2.33      2.33 o 
   4   8   3        4.66        7.12      2.46 o 
   5   8   3       29.04       30.75      2.82 o 
   6   8   3        8.84        5.69      1.97 o 
   7   8   3       56.60       57.72      2.95 o 
   8   8   3       72.93       71.81      4.23 o 
 -17   9   3        1.44        3.03      2.10 o 
 -16   9   3       29.99       29.28      2.40 o 
 -15   9   3       21.17       20.00      3.08 o 
 -14   9   3       19.68       28.12      3.32 o 
 -13   9   3        7.57        5.84      2.57 o 
 -12   9   3       23.17       20.68      3.01 o 
 -11   9   3        7.85        6.02      2.50 o 
 -10   9   3       25.77       24.55      2.97 o 
  -9   9   3       35.90       34.04      3.90 o 
  -8   9   3      351.84      333.51      8.55 o 
  -7   9   3      250.10      230.55      7.30 o 
  -6   9   3      350.95      319.25     11.03 o 
  -5   9   3      644.41      611.02     11.61 o 
  -4   9   3       83.20       85.81      4.77 o 
  -3   9   3       40.66       40.69      2.90 o 
  -2   9   3      512.23      474.71     13.64 o 
  -1   9   3      197.38      178.20      5.10 o 
   0   9   3      171.03      172.01      5.03 o 
   1   9   3      175.63      152.60      4.91 o 
   2   9   3       64.88       74.97      6.45 o 
   3   9   3       53.59       48.23      3.80 o 
   4   9   3       29.62       30.74      3.11 o 
   5   9   3       33.45       31.96      3.65 o 
   6   9   3       11.50       10.88      2.13 o 
   7   9   3       68.52       79.43      3.62 o 
   8   9   3        0.13        2.29      2.17 o 
   9   9   3        9.35       11.07      2.95 o 
 -19  10   3       11.51       13.05      2.51 o 
 -18  10   3       13.15       19.89      4.96 o 
 -17  10   3        7.33        6.69      3.05 o 
 -16  10   3        0.87        0.17      2.81 o 
 -15  10   3       20.59       24.43      3.36 o 
 -14  10   3      103.25      116.04      5.03 o 
 -13  10   3      216.86      209.37      6.58 o 
 -12  10   3      207.61      200.27      5.97 o 
 -11  10   3      114.61      110.92      4.66 o 
 -10  10   3       23.95       23.62      3.67 o 
  -9  10   3       78.14       81.99      7.74 o 
  -8  10   3       58.29       56.33      4.51 o 
  -7  10   3       70.34       63.86      4.54 o 
  -6  10   3      107.29       89.96      5.09 o 
  -5  10   3       57.36       56.30      4.39 o 
  -4  10   3      258.25      240.50      7.62 o 
  -3  10   3      128.86      138.89      6.60 o 
  -2  10   3       40.76       42.29      2.94 o 
  -1  10   3      487.44      480.04      8.41 o 
   0  10   3       53.13       59.40      3.99 o 
   1  10   3      115.05      103.95      4.47 o 
   2  10   3       82.46       75.22      4.09 o 
   3  10   3       30.25       30.26      3.21 o 
   4  10   3       41.08       42.83      3.60 o 
   5  10   3        2.61        2.37      2.65 o 
   6  10   3        9.01       13.43      2.26 o 
   7  10   3       69.07       80.13      4.10 o 
   8  10   3       76.82       78.69      5.07 o 
   9  10   3       15.96       12.80      2.97 o 
 -19  11   3        1.58        1.72      3.19 o 
 -18  11   3        3.68        4.34      3.67 o 
 -17  11   3       11.98       13.25      3.43 o 
 -16  11   3       17.27       20.72      3.48 o 
 -15  11   3       58.53       73.89      5.04 o 
 -14  11   3       58.16       59.51      7.45 o 
 -13  11   3        0.08        0.55      2.75 o 
 -12  11   3       77.83       65.34      4.83 o 
 -11  11   3       55.65       50.57      4.69 o 
 -10  11   3      148.76      142.93      6.73 o 
  -9  11   3        1.35        0.08      3.04 o 
  -8  11   3       31.36       28.69      5.52 o 
  -7  11   3      158.06      160.19      9.02 o 
  -6  11   3      109.61      100.76      9.22 o 
  -5  11   3       62.67       53.34      4.49 o 
  -4  11   3      201.02      189.95      7.15 o 
  -3  11   3        6.31        7.27      4.53 o 
  -2  11   3       36.69       41.43      3.37 o 
  -1  11   3      106.13      109.73      4.58 o 
   0  11   3       14.51       10.95      2.78 o 
   1  11   3       10.07        9.59      2.92 o 
   2  11   3       51.15       46.24      3.76 o 
   3  11   3       23.25       26.10      4.62 o 
   4  11   3        0.54       -2.50      2.62 o 
   5  11   3       65.71       65.11      7.22 o 
   6  11   3       10.70        5.63      3.02 o 
   7  11   3       11.79        9.46      2.89 o 
   8  11   3        4.00        0.43      2.35 o 
 -19  12   3       24.80       36.14      7.90 o 
 -18  12   3        0.37        4.51      3.38 o 
 -17  12   3       12.86       12.29      3.39 o 
 -16  12   3       16.93       22.62      3.63 o 
 -15  12   3       33.65       41.27      4.07 o 
 -14  12   3       57.14       51.86      4.14 o 
 -13  12   3       74.01       72.51      4.45 o 
 -12  12   3       27.41       25.06      4.15 o 
 -11  12   3        8.08       10.00      3.81 o 
 -10  12   3       21.81       15.57      3.80 o 
  -9  12   3       12.19        8.51      3.58 o 
  -8  12   3       44.56       41.99      4.48 o 
  -7  12   3       34.49       25.69      4.05 o 
  -6  12   3      116.19      101.72      5.76 o 
  -5  12   3       61.12       47.70      4.60 o 
  -4  12   3        1.91        3.37      3.18 o 
  -3  12   3      232.00      223.34      7.57 o 
  -2  12   3      156.63      149.04      8.14 o 
  -1  12   3       27.86       25.37      2.81 o 
   0  12   3       33.16       40.76      4.58 o 
   1  12   3       25.55       31.34      5.96 o 
   2  12   3       14.38       18.45      3.26 o 
   3  12   3       10.58       12.87      3.26 o 
   4  12   3        4.72        0.15      2.72 o 
   5  12   3       45.98       50.15      7.47 o 
   6  12   3       16.21       17.69      3.51 o 
   7  12   3       65.68       72.45      9.39 o 
 -18  13   3       71.68       70.56      4.96 o 
 -17  13   3       16.66       13.91      3.73 o 
 -16  13   3        9.13        7.69      3.97 o 
 -15  13   3        7.66        4.40      3.16 o 
 -14  13   3       34.81       36.28      7.54 o 
 -13  13   3       16.02       16.93      4.06 o 
 -12  13   3        8.15       11.08      3.89 o 
 -11  13   3       18.25       19.34      4.16 o 
 -10  13   3       36.89       36.85      4.62 o 
  -9  13   3       15.30       21.90      4.19 o 
  -8  13   3       12.69       10.95      3.79 o 
  -7  13   3       10.91       19.40      3.90 o 
  -6  13   3       48.84       46.33      4.65 o 
  -5  13   3        9.41        9.90      5.35 o 
  -4  13   3       48.28       41.70      3.67 o 
  -3  13   3      176.65      184.64      6.06 o 
  -2  13   3       93.84      108.13      4.30 o 
  -1  13   3       64.94       62.56      4.50 o 
   0  13   3        8.98        7.89      3.26 o 
   1  13   3       16.36       11.40      3.19 o 
   2  13   3       36.93       34.46      3.89 o 
   3  13   3       16.90       17.30      3.54 o 
   4  13   3        6.77        7.90      3.25 o 
   5  13   3        0.91        2.57      3.14 o 
 -18  14   3      101.80      112.06      5.91 o 
 -17  14   3        2.50        3.86      3.44 o 
 -16  14   3       44.49       44.42      4.38 o 
 -15  14   3        4.36        3.41      3.14 o 
 -14  14   3       16.70       12.06      4.28 o 
 -13  14   3       67.06       84.02      7.33 o 
 -12  14   3       21.41       23.38      4.51 o 
 -11  14   3       47.42       46.35      5.12 o 
 -10  14   3       99.60       97.07      6.32 o 
  -9  14   3       68.44       69.85      6.30 o 
  -8  14   3       46.18       38.93      4.74 o 
  -7  14   3       74.25       70.82      5.53 o 
  -6  14   3        8.21       10.14      7.66 o 
  -5  14   3       48.61       46.27     12.02 o 
  -4  14   3       33.80       39.99      3.79 o 
  -3  14   3        7.87        9.22      2.67 o 
  -2  14   3       20.28       24.88      2.96 o 
  -1  14   3       18.65       18.17      2.99 o 
   0  14   3        0.13       -2.78      2.78 o 
   1  14   3        3.50        5.44      3.28 o 
   2  14   3       22.11       21.62      4.30 o 
   3  14   3       18.62       19.46      3.71 o 
   4  14   3       27.34       28.76      3.98 o 
 -17  15   3       77.26       85.10      5.43 o 
 -16  15   3       14.15       14.64      4.63 o 
 -15  15   3        2.15        1.81      4.19 o 
 -14  15   3       17.73       14.51      4.50 o 
 -13  15   3       41.19       44.01      5.44 o 
 -12  15   3       32.95       45.75      5.38 o 
 -11  15   3       74.97       76.41      6.02 o 
 -10  15   3       12.07       10.59      4.21 o 
  -9  15   3       12.72       16.14      4.31 o 
  -8  15   3        9.93       11.54      6.83 o 
  -7  15   3       14.54        9.21      3.95 o 
  -6  15   3       20.13       21.39      3.54 o 
  -5  15   3        3.84        0.30      2.91 o 
  -4  15   3        2.47        4.62      2.64 o 
  -3  15   3       17.38       18.73      3.06 o 
  -2  15   3       22.51       22.10      3.14 o 
  -1  15   3        4.06        4.64      2.78 o 
   0  15   3       22.74       19.98      3.73 o 
   1  15   3       42.60       55.30      4.70 o 
   2  15   3       32.26       37.51      4.31 o 
 -17  16   3       39.64       38.31      5.61 o 
 -16  16   3       23.11       16.64      4.94 o 
 -15  16   3       87.14      100.46      7.15 o 
 -14  16   3       61.44       63.97      6.42 o 
 -13  16   3        0.56       -2.85      4.13 o 
 -12  16   3        5.13        3.93      5.39 o 
 -11  16   3       55.39       53.48      5.82 o 
 -10  16   3       17.73       17.33      4.57 o 
  -9  16   3        4.22        5.48      3.95 o 
  -8  16   3       36.38       41.42      5.17 o 
  -7  16   3       83.77       86.64      6.50 o 
  -6  16   3       10.32        6.88      3.79 o 
  -5  16   3       33.63       36.72      3.50 o 
  -4  16   3        1.24        7.41      2.92 o 
  -3  16   3       46.97       47.68      4.17 o 
  -2  16   3        2.82        1.33      2.85 o 
  -1  16   3       31.61       26.50      3.49 o 
   0  16   3       18.61       18.54      3.93 o 
   1  16   3        9.57       10.20      3.72 o 
 -16  17   3       17.00       18.78      6.05 o 
 -15  17   3       52.78       53.29      6.13 o 
 -14  17   3        0.66       -1.17      4.21 o 
 -13  17   3       29.89       39.82      5.66 o 
 -12  17   3        5.30        4.03      4.25 o 
 -11  17   3       16.01       24.99      6.87 o 
 -10  17   3       17.38       11.28      4.48 o 
  -9  17   3       12.81       11.84      4.41 o 
  -8  17   3       26.85       21.71      4.94 o 
  -7  17   3        0.38        2.35      3.37 o 
  -6  17   3        8.09        9.39      4.11 o 
  -5  17   3        4.97        8.90      3.67 o 
  -4  17   3       27.15       34.60      3.70 o 
  -3  17   3       33.96       45.46      4.00 o 
  -2  17   3       32.13       37.53      3.87 o 
  -1  17   3       29.77       30.06      3.82 o 
 -14  18   3       23.93       32.90      5.64 o 
 -13  18   3       19.30       29.83      5.47 o 
 -12  18   3       25.35       30.83      9.14 o 
 -11  18   3        7.66        9.68      4.71 o 
 -10  18   3       98.53       97.33      7.18 o 
  -9  18   3       49.73       48.11      5.87 o 
  -8  18   3       17.53       20.23      5.02 o 
  -7  18   3       38.12       45.17      4.67 o 
  -6  18   3        1.07       -3.24      3.24 o 
  -5  18   3       22.37       26.97      3.69 o 
  -4  18   3        6.92        2.91      3.96 o 
 -11  19   3       14.22       12.21      4.84 o 
 -10  19   3        0.05       -3.79      3.79 o 
  -9  19   3        7.71        1.39      5.27 o 
  -8  19   3        3.90        9.54      4.85 o 
  -7  19   3        3.93        6.59      6.50 o 
  -1   1   4       34.36       33.58      2.13 o 
   0   1   4       78.46       74.16      2.42 o 
   1   1   4       54.50       59.73      2.18 o 
  -3   2   4      125.74      126.26      4.02 o 
  -2   2   4       71.57       68.46      5.60 o 
  -1   2   4      135.12      127.49      4.37 o 
   0   2   4       60.65       59.23      3.26 o 
   1   2   4       33.51       42.20      2.48 o 
   2   2   4       14.74       10.54      4.12 o 
  -5   3   4       66.65       68.45      3.54 o 
  -4   3   4       12.76       11.45      3.38 o 
  -3   3   4      191.83      178.13      5.14 o 
  -2   3   4       72.56       74.89      3.81 o 
  -1   3   4        0.71       -0.62      2.72 o 
   0   3   4       92.25       82.41      3.76 o 
   1   3   4       13.47       13.43      4.98 o 
   2   3   4      187.28      158.08      8.32 o 
   3   3   4       31.98       31.70      5.19 o 
  -7   4   4       12.08       16.38      4.78 o 
  -6   4   4      257.32      253.44      5.84 o 
  -5   4   4       58.48       58.74      3.49 o 
  -4   4   4       45.10       48.13      3.36 o 
  -3   4   4       96.92       91.85      4.39 o 
  -2   4   4      124.81      117.81      4.74 o 
  -1   4   4      141.78      135.82      4.90 o 
   0   4   4      137.24      136.41     10.00 o 
   1   4   4       44.26       40.92      6.83 o 
   2   4   4      243.59      230.81      6.34 o 
   3   4   4       86.93       76.32      7.08 o 
   4   4   4      100.55       84.31      7.66 o 
  -9   5   4      105.03      107.44      8.64 o 
  -8   5   4      127.65      126.01      4.98 o 
  -7   5   4      184.62      186.54      5.48 o 
  -6   5   4       49.13       50.20      3.50 o 
  -5   5   4       88.22       85.84      4.94 o 
  -4   5   4       22.87       20.60      3.01 o 
  -3   5   4       48.92       50.82      3.67 o 
  -2   5   4        7.70        6.93      3.21 o 
  -1   5   4       22.83       21.35      2.84 o 
   0   5   4       68.89       66.19      3.74 o 
   1   5   4       12.11        7.81      2.40 o 
   2   5   4       79.65       77.83      3.60 o 
   3   5   4       22.24       18.20      5.52 o 
   4   5   4       50.24       50.14      6.75 o 
   5   5   4       31.14       29.72      6.17 o 
 -11   6   4      111.58      116.99      9.47 o 
 -10   6   4       86.01       77.55      7.37 o 
  -9   6   4       56.40       61.29      6.83 o 
  -8   6   4      183.80      166.68      5.68 o 
  -7   6   4      196.95      188.81      6.09 o 
  -6   6   4      123.37      116.17      5.04 o 
  -5   6   4       90.49       84.93      4.67 o 
  -4   6   4      117.97      117.19      5.23 o 
  -3   6   4       98.44       94.98      4.77 o 
  -2   6   4      103.42       95.26      4.67 o 
  -1   6   4      207.54      195.64      7.45 o 
   0   6   4      108.21       92.36      4.49 o 
   1   6   4        1.66        4.05      2.45 o 
   2   6   4       29.05       32.27      3.03 o 
   3   6   4       97.52       92.56      9.92 o 
   4   6   4        4.50        0.91      4.86 o 
   5   6   4       45.07       37.87      6.92 o 
   6   6   4       20.07       18.85      6.26 o 
 -13   7   4       49.31       54.59      7.99 o 
 -12   7   4       18.13       16.12      2.97 o 
 -11   7   4       51.66       56.77      3.96 o 
 -10   7   4        5.55        5.90      2.89 o 
  -9   7   4       20.14       24.96      3.33 o 
  -8   7   4       32.97       32.11      3.62 o 
  -7   7   4       31.77       29.32      3.49 o 
  -6   7   4      104.65      106.68      5.20 o 
  -5   7   4       39.30       33.33      3.70 o 
  -4   7   4       69.66       61.22      4.28 o 
  -3   7   4      212.94      193.88      6.48 o 
  -2   7   4      105.53       97.66      4.90 o 
  -1   7   4      149.01      125.10      5.41 o 
   0   7   4       51.95       46.39      3.88 o 
   1   7   4       40.87       36.60      3.47 o 
   2   7   4       19.04       17.24      2.99 o 
   3   7   4       52.83       48.57      3.54 o 
   4   7   4       60.06       51.80      3.21 o 
   5   7   4       10.22        3.46      5.60 o 
   6   7   4        1.57        5.68      5.68 o 
   7   7   4       38.34       50.47      8.07 o 
 -15   8   4        2.57        1.19      3.82 o 
 -14   8   4       15.13       21.91      6.87 o 
 -13   8   4       73.46       72.30      4.50 o 
 -12   8   4      134.82      144.66      7.82 o 
 -11   8   4        1.40       -0.99      2.86 o 
 -10   8   4       12.49       13.20      3.38 o 
  -9   8   4        1.08        2.50      2.89 o 
  -8   8   4       15.15        8.86      3.07 o 
  -7   8   4       29.63       24.40      3.53 o 
  -6   8   4       19.81       20.01      3.43 o 
  -5   8   4      150.25      150.92      6.25 o 
  -4   8   4       30.96       33.94      3.84 o 
  -3   8   4       72.89       72.01      4.69 o 
  -2   8   4       12.10        8.77      3.04 o 
  -1   8   4       65.62       63.32      4.46 o 
   0   8   4        7.75       10.16      5.85 o 
   1   8   4       23.08       26.54      6.01 o 
   2   8   4       46.02       33.30      3.61 o 
   3   8   4       30.96       23.40      3.28 o 
   4   8   4       24.91       28.34      3.14 o 
   5   8   4        9.55       13.73      3.58 o 
   6   8   4       23.40       24.37      7.16 o 
   7   8   4       16.24       20.29      6.92 o 
   8   8   4        0.93        0.09      4.19 o 
 -17   9   4       15.79       12.43      6.59 o 
 -16   9   4       10.48       14.31      2.98 o 
 -15   9   4       16.40       21.39      3.16 o 
 -14   9   4       26.39       23.12      5.23 o 
 -13   9   4        7.14        6.57      3.29 o 
 -12   9   4       41.36       45.31      4.35 o 
 -11   9   4       84.10       75.36      5.04 o 
 -10   9   4        3.90        6.28      3.15 o 
  -9   9   4       22.83       21.57      3.80 o 
  -8   9   4       66.00       54.08      4.48 o 
  -7   9   4       16.22       15.36      3.52 o 
  -6   9   4      243.62      216.72      7.39 o 
  -5   9   4       38.13       36.27      4.02 o 
  -4   9   4       37.51       29.09      5.10 o 
  -3   9   4       39.91       35.54      5.64 o 
  -2   9   4       10.48        7.90      3.22 o 
  -1   9   4        1.21        0.99      2.78 o 
   0   9   4       67.34       70.61      4.67 o 
   1   9   4       74.85       69.22      4.63 o 
   2   9   4        7.90        8.86      3.20 o 
   3   9   4       99.15      105.34      6.30 o 
   4   9   4       89.30       93.64      5.60 o 
   5   9   4       24.65       15.75      3.08 o 
   6   9   4       43.43       36.04      5.29 o 
   7   9   4        4.65        3.15      5.76 o 
   8   9   4        4.10        5.10      5.85 o 
 -16  10   4       21.15       24.55      3.50 o 
 -15  10   4       44.89       37.62     10.74 o 
 -14  10   4        9.40        7.54      3.53 o 
 -13  10   4        8.54       14.37      3.72 o 
 -12  10   4       33.70       33.89      6.01 o 
 -11  10   4       31.63       30.00      6.87 o 
 -10  10   4        0.34       -2.93      2.93 o 
  -9  10   4       29.48       21.97      7.00 o 
  -8  10   4        1.38        3.08      3.25 o 
  -7  10   4      144.90      133.97     12.72 o 
  -6  10   4       24.95       23.62      3.87 o 
  -5  10   4       54.37       49.34      4.51 o 
  -4  10   4      198.94      183.91     14.70 o 
  -3  10   4        4.48        4.56      3.20 o 
  -2  10   4      102.47       95.82      5.54 o 
  -1  10   4       33.40       32.56      6.09 o 
   0  10   4      180.19      170.09      9.26 o 
   1  10   4        9.58       14.57      4.82 o 
   2  10   4      136.40      137.87      6.19 o 
   3  10   4       42.99       42.65      4.19 o 
   4  10   4        6.61        5.41      3.06 o 
   5  10   4       22.22       14.86      2.95 o 
   6  10   4        4.66        0.05      4.10 o 
 -16  11   4       10.78       10.95      3.30 o 
 -15  11   4        2.33        4.27      3.73 o 
 -14  11   4       26.91       33.35      4.57 o 
 -13  11   4       26.92       33.17     10.04 o 
 -12  11   4        1.69       -1.07      3.36 o 
 -11  11   4       28.85       33.39      4.49 o 
 -10  11   4      218.24      207.31     13.58 o 
  -9  11   4       27.08       25.21      4.23 o 
  -8  11   4      115.43      109.60      6.02 o 
  -7  11   4        3.24        5.15      4.73 o 
  -6  11   4       32.55       25.25      3.99 o 
  -5  11   4       41.10       41.61      4.50 o 
  -4  11   4       74.78       72.32      5.23 o 
  -3  11   4       25.96       24.07      4.15 o 
  -2  11   4       64.61       61.43      5.02 o 
  -1  11   4       73.08       60.63      5.06 o 
   0  11   4        2.36        8.33      3.58 o 
   1  11   4       19.20       13.88      3.78 o 
   2  11   4       48.52       38.02      6.34 o 
   3  11   4       17.19       20.78      4.65 o 
   4  11   4        1.48        2.82      2.84 o 
   5  11   4       15.96       18.37      3.16 o 
 -16  12   4       37.20       54.00     10.22 o 
 -15  12   4       13.20       18.25      4.35 o 
 -14  12   4       17.95       17.23      5.35 o 
 -13  12   4        4.55        7.27      3.95 o 
 -12  12   4        7.30        8.91      4.06 o 
 -11  12   4      107.86      112.54      6.51 o 
 -10  12   4       21.13       19.54      4.15 o 
  -9  12   4       12.41       16.65      5.68 o 
  -8  12   4      121.67      118.60      6.52 o 
  -7  12   4       26.46       18.45      4.04 o 
  -6  12   4       19.91       15.87      3.96 o 
  -5  12   4       16.16       20.14      4.04 o 
  -4  12   4       12.95       13.45      4.98 o 
  -3  12   4       47.95       43.09      5.89 o 
  -2  12   4       16.87       17.35      4.07 o 
  -1  12   4       30.85       23.71      4.35 o 
   0  12   4       33.26       29.80      4.53 o 
   1  12   4       93.42       87.45      7.41 o 
   2  12   4        8.61        7.58      3.76 o 
   3  12   4        7.83        2.01      3.58 o 
   4  12   4        5.65        4.62      3.06 o 
 -15  13   4       44.46       46.59      5.76 o 
 -14  13   4        9.66        6.19      5.80 o 
 -13  13   4       20.51       15.23      8.15 o 
 -12  13   4       60.25       59.43      5.64 o 
 -11  13   4        1.93        3.64      4.20 o 
 -10  13   4        3.13        4.02      3.91 o 
  -9  13   4       67.42       71.61      5.68 o 
  -8  13   4       64.06       75.73      8.15 o 
  -7  13   4        2.93        1.11      5.06 o 
  -6  13   4       18.31       12.31      3.94 o 
  -5  13   4       10.22        7.17      3.91 o 
  -4  13   4        9.48       10.26      4.73 o 
  -3  13   4       20.59       15.11      4.27 o 
  -2  13   4       24.42       19.97      4.41 o 
  -1  13   4       18.08       16.09      4.53 o 
   0  13   4       43.67       53.69      5.22 o 
   1  13   4      123.52      131.85      8.93 o 
   2  13   4        3.16        5.53      3.89 o 
   3  13   4       24.96       26.92      7.08 o 
 -15  14   4       25.99       24.31      4.84 o 
 -14  14   4        3.50        4.64      4.17 o 
 -13  14   4       29.42       29.45      5.05 o 
 -12  14   4       63.85       70.90      6.13 o 
 -11  14   4       77.58       78.28      8.85 o 
 -10  14   4       46.89       53.80     11.49 o 
  -9  14   4       51.85       50.20      5.36 o 
  -8  14   4       13.31       16.95      4.24 o 
  -7  14   4       12.10        9.22      4.04 o 
  -6  14   4       25.07       24.80      6.05 o 
  -5  14   4       33.43       36.43      4.90 o 
  -4  14   4       61.55       69.33      5.91 o 
  -3  14   4        0.45        1.14      3.81 o 
  -2  14   4        7.68       10.13      4.32 o 
  -1  14   4        7.25       13.21      4.17 o 
   0  14   4        6.83        5.03      4.65 o 
   1  14   4        0.15       -1.17      3.81 o 
 -14  15   4       42.11       47.95      5.77 o 
 -13  15   4       13.22       11.20      4.56 o 
 -12  15   4        5.62        6.89      4.25 o 
 -11  15   4       32.62       31.91      5.35 o 
 -10  15   4       24.17       36.28      5.26 o 
  -9  15   4        5.38        5.01      5.19 o 
  -8  15   4       10.44       10.58      6.13 o 
  -7  15   4        7.82        6.91      4.22 o 
  -6  15   4       15.82       18.07      4.49 o 
  -5  15   4       14.44       17.23      4.60 o 
  -4  15   4       14.57       14.59      4.46 o 
  -3  15   4       10.53       14.58     12.51 o 
  -2  15   4        2.82        0.71      4.01 o 
  -1  15   4       17.24       15.25      4.60 o 
 -12  16   4        2.22        0.41      4.28 o 
 -11  16   4        0.36       -0.01      4.07 o 
 -10  16   4       12.46       13.64      4.60 o 
  -9  16   4        8.24        2.07      4.30 o 
  -8  16   4        9.78       15.94      5.93 o 
  -7  16   4        6.08        5.19      4.28 o 
  -6  16   4       20.21       18.91      4.86 o 
  -5  16   4       13.16       11.37      4.54 o 
  -4  16   4        7.44        6.05      4.38 o 
  -1   1   5       28.54       27.58      3.95 o 
   0   1   5        6.58        4.86      3.29 o 
   1   1   5       68.83       72.12      5.52 o 
  -3   2   5       93.17       88.26      6.42 o 
  -2   2   5       21.61       23.81      2.51 o 
  -1   2   5      101.99       98.61      4.07 o 
   0   2   5      247.59      245.43      8.89 o 
   1   2   5        4.07        3.62      3.87 o 
   2   2   5       41.29       38.86      5.43 o 
  -5   3   5       16.25        7.99      4.53 o 
  -4   3   5        5.21        7.57      4.12 o 
  -3   3   5       22.34       16.98      2.65 o 
  -2   3   5        2.38        1.92      2.44 o 
  -1   3   5       52.82       49.81      3.38 o 
   0   3   5        8.56        7.67      2.23 o 
   1   3   5       62.58       59.53      6.17 o 
   2   3   5      108.45      113.45      8.07 o 
   3   3   5        6.23       10.13      5.02 o 
  -7   4   5        3.44        2.47      4.86 o 
  -6   4   5        9.42        4.03      4.69 o 
  -5   4   5       58.04       61.34      6.67 o 
  -4   4   5       25.57       26.17      3.01 o 
  -3   4   5       18.18       15.41      2.90 o 
  -2   4   5      117.64      123.26      8.69 o 
  -1   4   5      106.12      105.70      4.55 o 
   0   4   5       94.63       76.79      3.79 o 
   1   4   5       29.50       32.93      5.60 o 
   2   4   5       18.50       16.96      5.35 o 
   3   4   5       15.86        6.75      5.10 o 
   4   4   5      127.16      110.41      8.89 o 
  -9   5   5       16.87        2.72      5.43 o 
  -8   5   5       35.92       32.11      6.34 o 
  -7   5   5       40.31       38.78      6.09 o 
  -6   5   5       56.15       55.51      6.96 o 
  -5   5   5       51.14       48.47      3.75 o 
  -4   5   5       53.40       51.29      3.86 o 
  -3   5   5       27.36       24.27      3.43 o 
  -2   5   5       73.04       68.54      4.17 o 
  -1   5   5       18.40       13.26      2.89 o 
   0   5   5       31.40       26.65      3.01 o 
   1   5   5       30.67       29.89      5.76 o 
   2   5   5        9.97        8.07      4.78 o 
   3   5   5       64.06       65.04      7.41 o 
   4   5   5       24.81       28.07      6.50 o 
   5   5   5        9.12        1.07      5.60 o 
 -11   6   5       47.77       47.26      7.57 o 
 -10   6   5       26.05       34.09      7.08 o 
  -9   6   5       52.15       42.15      7.16 o 
  -8   6   5        4.89       11.86      5.19 o 
  -7   6   5       51.49       53.52      3.76 o 
  -6   6   5       37.72       40.90      3.66 o 
  -5   6   5        6.37        8.56      3.06 o 
  -4   6   5       31.43       29.38      3.57 o 
  -3   6   5       31.30       24.94      4.20 o 
  -2   6   5       15.78       11.02      3.42 o 
  -1   6   5        1.52        3.39      2.67 o 
   0   6   5       14.77       10.86      2.75 o 
   1   6   5        8.43        6.34      4.78 o 
   2   6   5       23.29       17.12      5.68 o 
   3   6   5       20.22       15.64      6.09 o 
   4   6   5        8.12        4.20      5.52 o 
   5   6   5       33.23       36.14      7.33 o 
   6   6   5       14.69        9.80      6.26 o 
 -13   7   5        9.25        0.41      6.34 o 
 -12   7   5        3.06        0.58      6.09 o 
 -11   7   5       12.93       16.38      6.26 o 
 -10   7   5        5.02        3.87      5.19 o 
  -9   7   5        3.27        7.12      5.48 o 
  -8   7   5       11.61       18.10      6.50 o 
  -7   7   5        7.19        5.95      3.07 o 
  -6   7   5        3.48        6.37      3.14 o 
  -5   7   5       16.48        9.45      5.64 o 
  -4   7   5       22.04       18.31      3.52 o 
  -3   7   5        8.14        8.11      3.07 o 
  -2   7   5        8.30        4.29      2.96 o 
  -1   7   5       16.94       16.83      3.21 o 
   0   7   5        7.44        0.95      6.50 o 
   1   7   5        4.24        1.94      2.52 o 
   2   7   5       36.22       34.83      7.00 o 
   3   7   5       50.72       58.54      7.90 o 
   4   7   5        5.46        1.23      5.68 o 
   5   7   5       54.07       54.26      8.23 o 
   6   7   5        1.50        6.83      6.42 o 
 -13   8   5       11.27       -5.35      6.17 o 
 -12   8   5        0.32       -1.81      5.85 o 
 -11   8   5        4.01        7.25      5.85 o 
 -10   8   5        1.06        2.16      2.89 o 
  -9   8   5        9.94       13.41      3.32 o 
  -8   8   5        1.41        2.46      3.87 o 
  -7   8   5       23.36       23.01      3.62 o 
  -6   8   5       29.08       33.16      4.04 o 
  -5   8   5       39.50       35.27      4.24 o 
  -4   8   5        6.80        3.68      3.14 o 
  -3   8   5       25.22       24.20      4.90 o 
  -2   8   5       15.11        8.25      3.32 o 
  -1   8   5        5.69        0.78      2.92 o 
   0   8   5       16.75       17.45      3.41 o 
   1   8   5        1.08       -1.99      2.60 o 
   2   8   5        3.97        2.06      5.76 o 
   3   8   5       11.86        9.06      6.50 o 
   4   8   5       62.62       61.25      8.56 o 
   5   8   5        8.99       -1.65      6.01 o 
 -13   9   5       22.93       26.35      7.49 o 
 -12   9   5        0.70        0.16      6.09 o 
 -11   9   5       29.11       41.38      8.44 o 
 -10   9   5       24.56       21.94      3.73 o 
  -9   9   5       56.39       57.45      4.72 o 
  -8   9   5       16.39       21.82      3.91 o 
  -7   9   5       35.29       39.28      4.94 o 
  -6   9   5        7.95        8.77      6.50 o 
  -5   9   5       58.76       49.69      4.57 o 
  -4   9   5       32.16       25.50      3.86 o 
  -3   9   5        5.56        3.09      3.21 o 
  -2   9   5       20.07       21.22      3.76 o 
  -1   9   5        6.16        8.93      3.28 o 
   0   9   5        9.32       15.97      7.33 o 
   1   9   5       16.93       16.62      3.31 o 
   2   9   5       65.51       68.66      8.81 o 
   3   9   5       23.64       14.00      6.92 o 
   4   9   5        3.41        5.93      6.34 o 
 -12  10   5        9.58        9.40      5.02 o 
 -11  10   5        6.45        4.67      3.55 o 
 -10  10   5        3.24        7.43      3.79 o 
  -9  10   5       11.69       18.04      3.99 o 
  -8  10   5        7.17        4.81      6.63 o 
  -7  10   5       22.72       19.27      4.06 o 
  -6  10   5       31.20       30.91      4.31 o 
  -5  10   5        2.41        5.83      3.53 o 
  -4  10   5       11.57       13.47      3.86 o 
  -3  10   5       16.66       11.14      4.98 o 
  -2  10   5        8.95        7.50      3.50 o 
  -1  10   5        2.10       -0.02      3.22 o 
   0  10   5       18.84       17.20      4.78 o 
   1  10   5        2.91        8.15      5.48 o 
   2  10   5       32.68       22.81      3.38 o 
 -12  11   5        9.69       13.19      7.08 o 
 -11  11   5       17.54       23.87      5.43 o 
 -10  11   5       19.75       25.97      4.29 o 
  -9  11   5       13.27       16.24      4.21 o 
  -8  11   5       19.22       10.22      4.40 o 
  -7  11   5       49.97       47.45      4.86 o 
  -6  11   5        4.75        6.25      3.78 o 
  -5  11   5        2.65       -3.74      3.87 o 
  -4  11   5       12.33       17.80      4.09 o 
  -3  11   5        8.44        7.22      3.69 o 
  -2  11   5       18.12       21.87      4.11 o 
  -1  11   5        2.22        2.80      3.54 o 
   0  11   5       42.54       52.30      4.72 o 
   1  11   5       24.31       23.03      3.90 o 
 -11  12   5        9.33        7.78      3.99 o 
 -10  12   5       13.17       18.47      4.34 o 
  -9  12   5       23.77       22.72      4.36 o 
  -8  12   5       25.69       24.89      5.72 o 
  -7  12   5        9.45        6.40      4.90 o 
  -6  12   5       53.51       48.62      5.20 o 
  -5  12   5        0.79        7.48      3.89 o 
  -4  12   5       15.45       12.74      4.06 o 
  -3  12   5        5.62        8.85      3.82 o 
  -2  12   5        5.67        5.32      3.77 o 
  -1  12   5       24.41       29.83      4.53 o 
  -9  13   5       29.90       28.28      4.86 o 
  -8  13   5        2.35        5.27      9.84 o 
  -7  13   5        8.68        5.16      4.16 o 
  -6  13   5       25.52       24.38      4.65 o 
  -5  13   5       10.83       21.82      6.50 o 
  -4  13   5       22.42       28.80      4.83 o 
   1   1   6       69.90       78.30      5.43 o 
  -3   2   6       18.32       17.12      4.36 o 
  -2   2   6       25.86       22.64      3.95 o 
   0   2   6        0.31       -3.05      3.05 o 
   1   2   6        4.95        3.54      3.95 o 
   2   2   6       20.45       16.88      4.78 o 
  -5   3   6        8.23        4.12      4.61 o 
  -4   3   6       41.97       46.93      6.01 o 
  -3   3   6       30.98       26.10      4.69 o 
  -2   3   6       69.65       59.36      4.78 o 
  -1   3   6       38.45       38.20      4.45 o 
   0   3   6       49.17       58.13      5.76 o 
   1   3   6        2.40        6.26      4.61 o 
   2   3   6        3.48        2.80      4.53 o 
   3   3   6        7.66       12.02      5.43 o 
  -7   4   6       15.18        6.01      5.35 o 
  -6   4   6        3.58        0.99      4.86 o 
  -5   4   6       34.47       32.11      5.85 o 
  -4   4   6       11.30       15.89      4.78 o 
  -3   4   6        2.43       -0.33      3.87 o 
  -2   4   6        0.82        1.40      2.40 o 
  -1   4   6       72.85       78.87      6.26 o 
   0   4   6        1.19       -0.58      4.12 o 
   1   4   6       18.63       25.03      5.35 o 
   2   4   6        5.95       11.03      5.27 o 
   3   4   6        5.09        1.81      5.35 o 
  -7   5   6       11.00       11.11      5.68 o 
  -6   5   6       11.81       13.01      5.35 o 
  -5   5   6        0.58        4.45      4.69 o 
  -4   5   6        0.94       -2.47      4.03 o 
  -3   5   6       10.08        8.85      3.46 o 
  -2   5   6       31.84       31.29      3.26 o 
  -1   5   6        0.39       -4.28      4.28 o 
   0   5   6       16.54       24.86      5.60 o 
   1   5   6        1.83        6.92      5.19 o 
   2   5   6        2.65        4.20      5.43 o 
  -7   6   6        0.18       -1.73      4.78 o 
  -6   6   6        8.56       12.10      5.27 o 
  -5   6   6        4.32        4.03      4.69 o 
  -4   6   6        2.26        1.70      4.32 o 
  -3   6   6        3.42        4.12      2.97 o 
  -2   6   6        9.32        9.75      3.04 o 
  -1   6   6       16.96       16.14      5.43 o 
   0   6   6        3.21        1.23      4.94 o 
   1   6   6        6.84       11.03      5.43 o 
  -6   7   6        0.64       -3.13      4.69 o 
  -5   7   6        4.80        5.17      3.22 o 
  -4   7   6        2.16        5.54      4.94 o 
  -3   7   6        0.71       -0.73      3.06 o 
  -2   7   6       15.24       16.37      3.35 o 
  -1   7   6        1.90       -1.98      5.10 o 
                                                 
